# Supplementary material for: GPR180 is a component of TGFβ signalling that promotes thermogenic adipocyte function and mediates the metabolic effects of the adipocyte-secreted factor CTHRC1
Source: Nat Commun. 2021 Dec 8;12:7144. doi: 10.1038/s41467-021-27442-x (PMC8655035; doi:10.1038/s41467-021-27442-x)
Supplement: Supplementary file 4 — Supplementary Data 1 [file 41467_2021_27442_MOESM4_ESM.xlsx]

## Sheet: Supplementary data 1
ensembl id	gene symbol	scBAT_baseMean	scBAT_log2FoldChange	scBAT_lfcSE	scBAT_stat	scBAT_pvalue	scBAT_padj	hMADs_baseMean	hMADs_log2FoldChange	hMADs_lfcSE	hMADs_stat	hMADs_pvalue	hMADs_padj
ENSG00000176194.17	CIDEA	1514.71	0.762464	0.179028	4.25892	2.05418e-05	0.000633746	106.288	6.67691	0.5811	11.4901	1.47906e-30	1.37976e-28
ENSG00000109424.3	UCP1	2011.72	8.78616	0.634128	13.8555	1.17837e-43	1.08579e-39	14330.8	5.77994	0.152528	37.8944	0	0
ENSG00000261522.5	AL845331.3	22.7156	1.22938	0.374762	3.28042	0.00103652	0.0165942	29.8244	4.17275	0.62645	6.66095	2.72054e-11	6.51292e-10
ENSG00000143171.12	RXRG	369.123	2.96571	0.40009	7.41261	1.23838e-13	2.37726e-11	254.589	4.16623	0.304269	13.6926	1.12399e-42	1.77252e-40
ENSG00000134240.11	HMGCS2	376.72	7.0004	1.05073	6.66239	2.69408e-11	3.32466e-09	23.2513	4.09501	0.717186	5.70983	1.13086e-08	1.94044e-07
ENSG00000121769.7	FABP3	173.243	3.74716	0.337169	11.1136	1.07724e-28	1.65434e-25	3863.6	4.06516	0.650229	6.25189	4.05503e-10	8.39307e-09
ENSG00000174640.13	SLCO2A1	218.144	0.784654	0.252282	3.11023	0.00186941	0.0262049	99.0996	3.84255	0.384494	9.9938	1.62245e-23	1.02343e-21
ENSG00000250378.3	AC114296.1	5.75879	-2.8702	0.914758	-3.13766	0.001703	0.0244044	18.3681	3.84007	0.758784	5.06082	4.17464e-07	5.49702e-06
ENSG00000260549.1	MT1L	23.2033	2.75938	0.568992	4.84959	1.23715e-06	5.44563e-05	7.36408	3.78931	1.1445	3.31089	0.000929985	0.0055177
ENSG00000137642.12	SORL1	2170.19	1.83826	0.160343	11.4646	1.98773e-30	4.22669e-27	1265.41	3.66006	0.165475	22.1185	2.09658e-108	3.78719e-105
ENSG00000167600.13	CYP2S1	33.5005	1.94373	0.486144	3.99827	6.38085e-05	0.00163169	12.8354	3.64982	0.885094	4.12365	3.72921e-05	0.000327294
ENSG00000226031.5	FGF13-AS1	42.5343	-1.01084	0.319673	-3.1621	0.00156636	0.0228853	15.7986	3.58036	0.808773	4.4269	9.55971e-06	9.6178e-05
ENSG00000148795.6	CYP17A1	72.415	1.24098	0.364347	3.40604	0.000659134	0.0114666	70.5969	3.37481	1.13713	2.96782	0.00299918	0.0151253
ENSG00000095627.9	TDRD1	19.6213	1.18295	0.388232	3.04702	0.00231124	0.0307605	10.1352	3.31266	0.914849	3.62098	0.000293484	0.00200465
ENSG00000138678.10	GPAT3	415.926	1.1519	0.40175	2.86722	0.00414099	0.0481976	705.782	3.16645	0.227176	13.9383	3.70851e-44	6.29813e-42
ENSG00000259916.1	AL845331.2	102.264	1.07436	0.289482	3.71131	0.000206187	0.00445632	202.852	3.13899	0.225192	13.9392	3.66249e-44	6.2736e-42
ENSG00000205560.12	CPT1B	660.144	2.70546	0.248572	10.884	1.37405e-27	1.80871e-24	1950.29	3.12378	0.168518	18.5368	1.04265e-76	6.27803e-74
ENSG00000237289.9	CKMT1B	1055.25	6.63051	0.64613	10.2619	1.04656e-24	1.11269e-21	2330.92	2.93192	0.13907	21.0824	1.15475e-98	1.27472e-95
ENSG00000146477.5	SLC22A3	1707.34	1.00557	0.216881	4.63649	3.54377e-06	0.000137585	718.231	2.87575	0.206826	13.9042	5.97263e-44	9.97278e-42
ENSG00000169442.8	CD52	29.8569	2.31359	0.672481	3.44038	0.000580891	0.0103397	764.806	2.87377	1.06033	2.71026	0.00672301	0.0298383
ENSG00000198589.11	LRBA	2026.15	0.288997	0.0837462	3.45087	0.000558792	0.0100564	9156.57	2.84619	0.0995113	28.6017	6.39507e-180	4.23566e-176
ENSG00000260102.1	LINC01070	86.8105	-1.32198	0.414399	-3.19012	0.00142216	0.0213656	154.547	2.80885	0.249523	11.2569	2.14199e-29	1.85049e-27
ENSG00000235434.1	AL391883.1	10.9565	3.89393	0.713534	5.45724	4.83591e-08	3.04508e-06	37.0204	2.8016	0.534136	5.24511	1.56193e-07	2.2058e-06
ENSG00000186335.8	SLC36A2	148.948	3.68503	0.410871	8.96882	2.99695e-19	1.53416e-16	144.765	2.79076	0.253989	10.9877	4.37934e-28	3.55173e-26
ENSG00000223572.9	CKMT1A	1095.73	4.91784	1.22513	4.01415	5.96612e-05	0.0015544	1086.89	2.78626	0.146809	18.9788	2.55182e-80	1.81088e-77
ENSG00000108242.12	CYP2C18	33.741	3.25888	0.532949	6.11481	9.66746e-10	8.76188e-08	15.9484	2.76523	0.731146	3.78205	0.000155541	0.00115063
ENSG00000198814.12	GK	590.038	3.42497	0.256291	13.3636	9.87195e-41	5.42221e-37	1092.37	2.71151	0.138367	19.5964	1.65821e-85	1.31794e-82
ENSG00000124253.10	PCK1	9936.53	1.77786	0.240453	7.39378	1.42707e-13	2.68357e-11	21941	2.68903	0.463888	5.79672	6.76245e-09	1.19973e-07
ENSG00000280587.1	LINC01348	232.882	3.51242	0.352624	9.9608	2.26228e-23	1.95425e-20	252.585	2.60402	0.212594	12.2488	1.70559e-34	1.90393e-32
ENSG00000163435.15	ELF3	30.1584	-1.71444	0.486104	-3.5269	0.000420462	0.0079992	7.67096	2.59497	0.989697	2.62198	0.008742	0.0370291
ENSG00000165194.15	PCDH19	359.011	0.65373	0.225887	2.89405	0.00380304	0.0453723	125.314	2.5564	0.29913	8.54611	1.27307e-17	5.69324e-16
ENSG00000114771.13	AADAC	191.604	-3.91805	0.887693	-4.41374	1.01598e-05	0.000341249	118.283	2.55555	0.372065	6.86855	6.48593e-12	1.68685e-10
ENSG00000197375.12	SLC22A5	646.138	0.78263	0.209864	3.72923	0.000192068	0.00419709	4022.83	2.54956	0.179857	14.1755	1.29881e-45	2.41191e-43
ENSG00000057294.14	PKP2	233.785	-1.42677	0.307057	-4.64659	3.3747e-06	0.000131575	1217.84	2.54877	0.14273	17.8573	2.53498e-71	1.22854e-68
ENSG00000197142.10	ACSL5	945.397	1.65912	0.193385	8.57936	9.54043e-18	3.99585e-15	1909.6	2.50289	0.320016	7.82113	5.2351e-15	1.8982e-13
ENSG00000133401.15	PDZD2	6505.33	-0.425265	0.136098	-3.1247	0.00177984	0.0252309	5773.04	2.48843	0.12083	20.5944	3.07894e-94	3.21992e-91
ENSG00000118849.9	RARRES1	89.2999	0.93249	0.224745	4.14911	3.3377e-05	0.000956237	18.7135	2.46421	0.657387	3.7485	0.000177896	0.00129955
ENSG00000066468.22	FGFR2	423.239	-0.994873	0.224291	-4.43563	9.18024e-06	0.000312909	129.731	2.45198	0.330841	7.41134	1.25025e-13	3.87126e-12
ENSG00000121057.12	AKAP1	3560.88	1.1274	0.147597	7.63838	2.19967e-14	4.78783e-12	3785.79	2.4011	0.111433	21.5475	5.58879e-103	7.40328e-100
ENSG00000162391.11	FAM151A	31.8174	4.1179	0.583325	7.05936	1.67273e-12	2.52085e-10	134.002	2.3843	0.335621	7.10416	1.2106e-12	3.34558e-11
ENSG00000123243.14	ITIH5	6029.26	-0.846491	0.171615	-4.93249	8.11887e-07	3.75929e-05	7396.33	2.35254	0.163103	14.4236	3.67409e-47	7.5262e-45
ENSG00000116141.15	MARK1	822.5	-0.537876	0.178615	-3.01138	0.00260066	0.0335152	59.1658	2.34162	0.415417	5.63678	1.73254e-08	2.88563e-07
ENSG00000162461.7	SLC25A34	83.6643	1.05406	0.277873	3.79331	0.00014865	0.00337368	86.654	2.31279	0.318046	7.27186	3.5456e-13	1.03757e-11
ENSG00000131969.14	ABHD12B	311.436	-0.698868	0.244505	-2.8583	0.00425919	0.0492211	135.479	2.27139	0.308461	7.36362	1.7899e-13	5.38868e-12
ENSG00000259407.1	AC021739.2	36.2223	-1.13152	0.367742	-3.07694	0.0020914	0.0285212	146.73	2.24158	0.280959	7.97832	1.4834e-15	5.66831e-14
ENSG00000239911.2	PRKAG2-AS1	219.803	1.32321	0.275327	4.80597	1.54002e-06	6.51925e-05	36.0956	2.24153	0.449195	4.99011	6.0345e-07	7.73584e-06
ENSG00000170323.8	FABP4	15390.4	0.394449	0.125765	3.13641	0.00171032	0.0244544	184479	2.23902	0.37884	5.9102	3.41701e-09	6.35136e-08
ENSG00000172987.12	HPSE2	215.974	-1.25269	0.357042	-3.50853	0.000450591	0.00843881	34.7333	2.19707	0.559515	3.92674	8.61047e-05	0.00067866
ENSG00000176134.5	AL445665.1	941.195	0.391603	0.133625	2.93062	0.00338286	0.0411587	197.565	2.18988	0.205806	10.6405	1.93104e-26	1.43171e-24
ENSG00000164309.14	CMYA5	662.062	1.74515	0.144505	12.0768	1.40115e-33	4.30356e-30	4738.03	2.18965	0.12786	17.1254	9.59831e-66	3.81437e-63
ENSG00000179023.8	KLHDC7A	129.783	3.34736	0.985167	3.39776	0.000679394	0.0117305	988.976	2.17482	0.144194	15.0826	2.10777e-51	4.98589e-49
ENSG00000167315.17	ACAA2	4359.18	1.6201	0.193826	8.35849	6.35257e-17	2.37303e-14	34680.6	2.17266	0.0990783	21.9287	1.3824e-106	2.11295e-103
ENSG00000134369.15	NAV1	3492.88	-0.224659	0.0763186	-2.9437	0.0032431	0.0398263	15979.7	2.15938	0.139189	15.514	2.78776e-54	7.19387e-52
ENSG00000169313.9	P2RY12	37.2156	-1.28465	0.373821	-3.43653	0.000589221	0.0104313	274.713	2.15809	0.232305	9.28989	1.54443e-20	8.45396e-19
ENSG00000175445.15	LPL	46146.5	0.622671	0.144209	4.31783	1.57574e-05	0.000501822	291337	2.12272	0.138515	15.3248	5.22032e-53	1.2966e-50
ENSG00000064763.10	FAR2	389.527	1.02438	0.245154	4.1785	2.93444e-05	0.00085747	13775.3	2.10152	0.138571	15.1656	5.97436e-52	1.43025e-49
ENSG00000205517.12	RGL3	164.666	0.678028	0.212685	3.18794	0.00143291	0.0215035	257.4	2.08112	0.205022	10.1507	3.28974e-24	2.15023e-22
ENSG00000203797.9	DDO	56.1996	1.1488	0.285088	4.02961	5.58686e-05	0.00146664	78.1753	2.07222	0.297788	6.95872	3.43385e-12	9.12173e-11
ENSG00000115255.10	REEP6	243.479	3.10225	0.32516	9.5407	1.41871e-21	9.33748e-19	925.219	2.05661	0.152329	13.5011	1.54152e-41	2.33817e-39
ENSG00000263089.1	AC007114.2	252.446	0.605361	0.175421	3.4509	0.000558724	0.0100564	43.8848	2.03228	0.438176	4.63804	3.51727e-06	3.87191e-05
ENSG00000107242.17	PIP5K1B	148.462	1.53264	0.389825	3.93162	8.43758e-05	0.0020825	147.648	2.02343	0.25083	8.06693	7.2085e-16	2.79752e-14
ENSG00000198734.10	F5	60.3516	-1.69812	0.451366	-3.76218	0.00016844	0.00373691	30.1328	2.01773	0.493754	4.08652	4.37897e-05	0.000375367
ENSG00000239887.4	C1orf226	104.385	-1.501	0.327796	-4.57907	4.67042e-06	0.000175414	18.1283	2.01703	0.709677	2.84218	0.00448064	0.021223
ENSG00000198959.11	TGM2	3060.73	3.45625	0.469302	7.36465	1.77614e-13	3.25151e-11	9333.73	2.00793	0.146356	13.7195	7.75494e-43	1.25277e-40
ENSG00000103150.5	MLYCD	1642.18	0.454025	0.118843	3.82037	0.000133252	0.00307453	2841.41	2.00405	0.122324	16.3832	2.52093e-60	8.48998e-58
ENSG00000119673.14	ACOT2	2729.88	1.24363	0.201612	6.16844	6.89659e-10	6.46245e-08	10502.1	2.00036	0.110511	18.101	3.13179e-73	1.6376e-70
ENSG00000171316.11	CHD7	1141.6	0.329319	0.0906744	3.63188	0.000281363	0.00577839	264.339	1.97032	0.231069	8.52697	1.50227e-17	6.64811e-16
ENSG00000105135.15	ILVBL	748.781	0.98698	0.219867	4.48898	7.15662e-06	0.000249786	2831.74	1.94976	0.123251	15.8194	2.28672e-56	6.31071e-54
ENSG00000182021.10	AL591379.1	581.412	0.434351	0.143886	3.01871	0.0025385	0.0329754	59.0024	1.9338	0.351856	5.49602	3.88467e-08	6.13094e-07
ENSG00000179603.17	GRM8	7.67954	2.61919	0.800541	3.27177	0.00106877	0.0169695	16.4472	1.93073	0.625401	3.08719	0.00202061	0.0108172
ENSG00000216490.3	IFI30	162.269	1.44529	0.287374	5.02928	4.92313e-07	2.43453e-05	97.6563	1.92097	0.334003	5.75135	8.85338e-09	1.54584e-07
ENSG00000163083.5	INHBB	868.92	-1.51792	0.376112	-4.03581	5.44152e-05	0.00143531	113.08	1.9166	0.250611	7.6477	2.04612e-14	6.85606e-13
ENSG00000186417.13	GLDN	1208.88	-0.565829	0.186247	-3.03806	0.00238109	0.0314931	1496.95	1.8962	0.145123	13.0662	5.13877e-39	7.03421e-37
ENSG00000253326.2	AL606534.4	8.22559	3.12937	1.04197	3.00332	0.00267052	0.034224	52.948	1.88582	0.433815	4.34706	1.37973e-05	0.000134409
ENSG00000262655.3	SPON1	1142.42	-1.45984	0.191393	-7.62743	2.39488e-14	5.1319e-12	789.254	1.88118	0.466045	4.03647	5.42605e-05	0.000453388
ENSG00000158445.9	KCNB1	1316.92	-1.16519	0.17609	-6.61702	3.66501e-11	4.3858e-09	3773.83	1.87493	0.114283	16.406	1.73119e-60	5.93081e-58
ENSG00000278535.4	DHRS11	852.476	0.963293	0.257739	3.73747	0.000185882	0.00408128	2981.8	1.85485	0.12752	14.5456	6.22505e-48	1.30202e-45
ENSG00000139354.10	GAS2L3	93.164	0.876775	0.24771	3.53951	0.000400864	0.00768987	1431.07	1.81984	0.150597	12.0842	1.28047e-33	1.3391e-31
ENSG00000101856.9	PGRMC1	897.188	-0.444439	0.111016	-4.00336	6.24493e-05	0.0016106	14750.7	1.80717	0.113732	15.8897	7.47436e-57	2.12165e-54
ENSG00000112294.12	ALDH5A1	1680.85	2.12911	0.260132	8.18472	2.72947e-16	8.87655e-14	1443.67	1.77219	0.145741	12.1598	5.08792e-34	5.55478e-32
ENSG00000005108.15	THSD7A	743.107	-0.52792	0.144906	-3.64319	0.000269282	0.00556751	276.748	1.77081	0.277783	6.37477	1.83232e-10	3.93177e-09
ENSG00000007933.12	FMO3	128.151	0.968743	0.303907	3.18763	0.00143445	0.0215035	16.3707	1.74986	0.648849	2.69686	0.00699963	0.0307909
ENSG00000226741.1	LINC02554	18.4061	-1.27639	0.446168	-2.86078	0.00422606	0.04892	35.0486	1.73527	0.456686	3.7997	0.00014487	0.00108176
ENSG00000140459.17	CYP11A1	49.6217	1.92094	0.438158	4.38412	1.16456e-05	0.000385993	53.1022	1.71791	0.397506	4.32171	1.54824e-05	0.000148258
ENSG00000136842.13	TMOD1	959.572	1.30291	0.247455	5.26521	1.40026e-07	7.81966e-06	77.9758	1.70912	0.341658	5.00243	5.6611e-07	7.30686e-06
ENSG00000115155.17	OTOF	23.5152	6.80346	0.934492	7.28038	3.3287e-13	5.89841e-11	41.5127	1.69575	0.45446	3.73135	0.000190453	0.00138063
ENSG00000203799.12	CCDC162P	242.426	-1.1874	0.29634	-4.00687	6.15294e-05	0.00159107	247.835	1.69141	0.203516	8.31095	9.49364e-17	3.99658e-15
ENSG00000117054.13	ACADM	4800.1	2.02328	0.203642	9.93551	2.91682e-23	2.44332e-20	11920.3	1.68582	0.113517	14.8509	6.86672e-50	1.51602e-47
ENSG00000174307.6	PHLDA3	1050.76	-0.593683	0.181587	-3.2694	0.00107774	0.0170661	3870.67	1.67422	0.131687	12.7136	4.96878e-37	6.0201e-35
ENSG00000250266.1	LINC01612	40.1912	1.69855	0.478343	3.55091	0.000383897	0.00744355	18.9484	1.67139	0.669792	2.49538	0.0125822	0.0499454
ENSG00000147592.8	LACTB2	226.773	0.830999	0.248466	3.34452	0.00082426	0.0137757	3533.65	1.66873	0.123678	13.4926	1.72987e-41	2.5844e-39
ENSG00000079739.16	PGM1	3548.83	0.705264	0.154966	4.5511	5.33657e-06	0.000196169	20802.7	1.66768	0.104134	16.0147	1.00861e-57	2.99122e-55
ENSG00000224370.1	AC093392.2	53.0439	1.73123	0.360256	4.80557	1.54314e-06	6.52248e-05	22.6262	1.6614	0.561467	2.95904	0.00308599	0.0154923
ENSG00000285508.1	AL034430.1	54.2968	1.53926	0.421192	3.65453	0.00025765	0.00535616	197.61	1.63267	0.236885	6.89227	5.49098e-12	1.44129e-10
ENSG00000115226.9	FNDC4	526.049	1.69608	0.258965	6.54947	5.77421e-11	6.60242e-09	3728.16	1.63111	0.11371	14.3445	1.15395e-46	2.24794e-44
ENSG00000101049.15	SGK2	1308.75	1.33784	0.253703	5.27327	1.34014e-07	7.5296e-06	2357.41	1.62208	0.112997	14.355	9.91603e-47	1.99022e-44
ENSG00000172831.11	CES2	1218.22	1.9766	0.213068	9.27684	1.74584e-20	1.02682e-17	3427.27	1.6163	0.126542	12.7728	2.3256e-37	2.85245e-35
ENSG00000140374.15	ETFA	2277.98	0.863631	0.14499	5.9565	2.57698e-09	2.1328e-07	13368.2	1.61374	0.0914249	17.651	1e-69	4.62093e-67
ENSG00000151376.16	ME3	799.433	0.715795	0.183677	3.89704	9.7377e-05	0.00235279	1583.7	1.60737	0.11313	14.2081	8.15881e-46	1.54396e-43
ENSG00000146859.6	TMEM140	749.348	0.38422	0.118468	3.24325	0.00118175	0.0184873	2972.94	1.60646	0.14249	11.2741	1.76105e-29	1.52804e-27
ENSG00000248144.5	ADH1C	393.784	1.77259	0.548326	3.23273	0.00122614	0.0190131	20.8122	1.60575	0.558485	2.87518	0.00403796	0.0194225
ENSG00000186532.11	SMYD4	533.165	0.348165	0.0964324	3.61046	0.000305656	0.00618087	1057.59	1.59766	0.113647	14.0581	6.87081e-45	1.21896e-42
ENSG00000151498.11	ACAD8	373.607	0.630207	0.14205	4.43651	9.14287e-06	0.00031202	2941.98	1.59252	0.100441	15.8552	1.29333e-56	3.61949e-54
ENSG00000022267.16	FHL1	17161.9	-0.730212	0.160298	-4.55535	5.2298e-06	0.000192757	27304.8	1.5853	0.0971646	16.3156	7.64137e-60	2.53057e-57
ENSG00000214837.8	LINC01347	276.184	1.91016	0.28405	6.72471	1.75947e-11	2.30507e-09	256.161	1.58291	0.189968	8.33253	7.91311e-17	3.35253e-15
ENSG00000178537.9	SLC25A20	976.227	1.82401	0.216638	8.41961	3.77746e-17	1.45028e-14	4957.03	1.58112	0.104004	15.2025	3.40431e-52	8.24922e-50
ENSG00000144837.8	PLA1A	47.8456	2.75384	0.490482	5.61456	1.97062e-08	1.37561e-06	29.4874	1.56716	0.564194	2.7777	0.00547453	0.0251163
ENSG00000120049.19	KCNIP2	10638.9	0.51677	0.142791	3.61907	0.000295668	0.00603184	3565.04	1.54888	0.113567	13.6384	2.36664e-42	3.67384e-40
ENSG00000173253.15	DMRT2	289.451	-1.2491	0.310093	-4.02814	5.62197e-05	0.00147381	98.007	1.54569	0.315457	4.89984	9.59148e-07	1.18817e-05
ENSG00000134508.12	CABLES1	1422.52	0.569311	0.181939	3.12913	0.00175327	0.0249823	2222.86	1.53314	0.137058	11.1861	4.76922e-29	4.04976e-27
ENSG00000173085.14	COQ2	199.387	0.934682	0.191469	4.88163	1.05212e-06	4.744e-05	939.84	1.52673	0.118337	12.9016	4.41097e-38	5.58254e-36
ENSG00000221932.6	HEPN1	257.234	-0.465092	0.14757	-3.15167	0.00162339	0.0235319	311.876	1.51988	0.193975	7.83548	4.67056e-15	1.71541e-13
ENSG00000138029.13	HADHB	5326.59	1.73484	0.183848	9.43629	3.86195e-21	2.42627e-18	26431	1.50876	0.0823956	18.3111	6.74802e-75	3.94362e-72
ENSG00000259494.1	MRPL46	641.316	0.951803	0.169488	5.61577	1.95693e-08	1.3695e-06	1100.16	1.50616	0.128561	11.7155	1.0611e-31	1.03862e-29
ENSG00000110042.7	DTX4	726.386	-0.477387	0.150867	-3.16428	0.00155467	0.0227626	4906.63	1.50441	0.0928302	16.2061	4.56727e-59	1.4405e-56
ENSG00000088766.11	CRLS1	1540.36	0.813637	0.14341	5.67349	1.39921e-08	1.01252e-06	2926.74	1.49893	0.133788	11.2038	3.90754e-29	3.34668e-27
ENSG00000204257.14	HLA-DMA	918.039	0.846324	0.153622	5.50914	3.60596e-08	2.36208e-06	1168.31	1.49493	0.169459	8.8218	1.12637e-18	5.51255e-17
ENSG00000148053.15	NTRK2	9296.11	-0.822168	0.113065	-7.27166	3.55105e-13	6.21277e-11	449.554	1.49213	0.234178	6.37177	1.8686e-10	3.99667e-09
ENSG00000211829.9	TRDC	53.6782	-1.76115	0.464123	-3.79458	0.000147896	0.00335933	1261.08	1.48634	0.171423	8.6706	4.2984e-18	2.00021e-16
ENSG00000144909.7	OSBPL11	1070.48	0.826759	0.247683	3.33797	0.000843924	0.014028	11370.2	1.47059	0.123129	11.9435	7.01682e-33	7.11348e-31
ENSG00000158062.20	UBXN11	247.127	-0.645825	0.129796	-4.97568	6.50181e-07	3.10414e-05	487.986	1.46984	0.155033	9.48079	2.52372e-21	1.42461e-19
ENSG00000137274.12	BPHL	2278.31	1.43018	0.228369	6.26256	3.78707e-10	3.72548e-08	2562.58	1.46872	0.107187	13.7024	9.82604e-43	1.56195e-40
ENSG00000140009.18	ESR2	393.994	-0.551945	0.181801	-3.03598	0.00239758	0.0316657	214.336	1.46131	0.191155	7.64463	2.09548e-14	7.00964e-13
ENSG00000166402.8	TUB	414.637	-0.915187	0.218553	-4.18748	2.82069e-05	0.000830377	2460.41	1.45414	0.143385	10.1415	3.61347e-24	2.3464e-22
ENSG00000148730.6	EIF4EBP2	13605.3	0.440359	0.11579	3.80308	0.000142909	0.00327023	19045.2	1.44517	0.0992606	14.5594	5.09389e-48	1.07676e-45
ENSG00000091129.19	NRCAM	83.4421	-3.88227	0.854573	-4.54293	5.54777e-06	0.000202585	13964	1.42695	0.282428	5.05245	4.36177e-07	5.73583e-06
ENSG00000113231.13	PDE8B	996.035	0.936929	0.267538	3.50204	0.000461715	0.00859475	345.302	1.4119	0.221286	6.38042	1.76605e-10	3.81428e-09
ENSG00000122971.8	ACADS	962.485	1.05456	0.146599	7.19345	6.31734e-13	1.03331e-10	2905.25	1.40752	0.174628	8.06011	7.62229e-16	2.95234e-14
ENSG00000169435.13	RASSF6	78.5628	1.1576	0.276388	4.18832	2.81026e-05	0.000830377	59.4278	1.40572	0.339065	4.14586	3.38539e-05	0.000300436
ENSG00000060971.17	ACAA1	909.92	0.564817	0.116721	4.83903	1.30475e-06	5.68885e-05	4693.58	1.40202	0.107182	13.0808	4.23946e-39	5.89078e-37
ENSG00000157184.6	CPT2	415.341	0.525061	0.16229	3.23532	0.00121505	0.0188907	3655.47	1.39859	0.113801	12.2898	1.02781e-34	1.15381e-32
ENSG00000053438.9	NNAT	825.137	-2.15104	0.267302	-8.04725	8.4678e-16	2.41315e-13	447.791	1.39218	0.222568	6.25509	3.9729e-10	8.24024e-09
ENSG00000076662.9	ICAM3	137.982	2.1911	0.309706	7.0748	1.49668e-12	2.27322e-10	443.667	1.38592	0.166769	8.3104	9.53771e-17	4.00664e-15
ENSG00000171503.11	ETFDH	2787.57	1.42028	0.18888	7.51948	5.49947e-14	1.14302e-11	8437.6	1.37665	0.111934	12.2988	9.19322e-35	1.03789e-32
ENSG00000100418.7	DESI1	501.726	0.423425	0.131728	3.21439	0.00130723	0.0199645	2395.78	1.37336	0.123992	11.0762	1.63704e-28	1.35534e-26
ENSG00000168924.14	LETM1	1576.29	0.664269	0.186228	3.56697	0.000361132	0.00710011	14389.2	1.37284	0.113389	12.1073	9.65969e-34	1.02095e-31
ENSG00000105835.11	NAMPT	1823.35	0.452678	0.13771	3.28717	0.00101199	0.0162736	11562.7	1.36455	0.156143	8.73911	2.34955e-18	1.11688e-16
ENSG00000164120.13	HPGD	73.8919	-1.52326	0.469136	-3.24695	0.0011665	0.0182902	34.8506	1.32545	0.45101	2.93885	0.00329436	0.0163647
ENSG00000119471.14	HSDL2	3156.21	0.375401	0.123137	3.04865	0.00229869	0.0306082	14652.6	1.3228	0.101242	13.0657	5.16857e-39	7.03421e-37
ENSG00000174808.11	BTC	48.7704	-0.858637	0.247624	-3.46751	0.000525312	0.00955342	63.9424	1.31668	0.314586	4.18546	2.84593e-05	0.000257859
ENSG00000115828.16	QPCT	48.053	-2.84414	0.406006	-7.00516	2.46709e-12	3.60835e-10	212.131	1.31631	0.210233	6.26117	3.82096e-10	7.95832e-09
ENSG00000182118.7	FAM89A	2389.21	0.613855	0.13041	4.7071	2.51272e-06	0.000101439	1952.33	1.31247	0.128815	10.1887	2.22619e-24	1.47448e-22
ENSG00000250479.8	CHCHD10	435.906	1.70529	0.303811	5.61297	1.98877e-08	1.38478e-06	1526.99	1.3099	0.117874	11.1128	1.08713e-28	9.07613e-27
ENSG00000186854.10	TRABD2A	281.144	-0.905546	0.226339	-4.00084	6.3117e-05	0.0016222	729.004	1.30687	0.14197	9.20525	3.4087e-20	1.83057e-18
ENSG00000104325.6	DECR1	5316.99	1.49686	0.233966	6.39776	1.5767e-10	1.63239e-08	14848.8	1.30218	0.0871732	14.9379	1.8679e-50	4.26612e-48
ENSG00000153246.12	PLA2R1	793.431	-1.01878	0.277998	-3.66471	0.000247622	0.00518935	1785.64	1.30137	0.131386	9.90495	3.96184e-23	2.45239e-21
ENSG00000214456.8	PLIN5	1292.88	0.68447	0.124802	5.48446	4.14729e-08	2.64766e-06	1111.43	1.29355	0.146995	8.79997	1.36848e-18	6.63214e-17
ENSG00000134343.12	ANO3	234.675	-1.91548	0.266915	-7.17637	7.15856e-13	1.14608e-10	231.37	1.291	0.256519	5.03276	4.83467e-07	6.30761e-06
ENSG00000089041.16	P2RX7	135.065	0.413142	0.137958	2.9947	0.00274713	0.0350271	35.8145	1.28847	0.44782	2.87721	0.00401203	0.0193305
ENSG00000084754.11	HADHA	11826.1	1.3389	0.167867	7.97599	1.5117e-15	4.09686e-13	35459.9	1.28617	0.0828711	15.5202	2.53428e-54	6.62582e-52
ENSG00000152270.8	PDE3B	7189.74	0.78778	0.118884	6.62648	3.43796e-11	4.16823e-09	22396.2	1.27549	0.131884	9.67125	3.9946e-22	2.40523e-20
ENSG00000144908.13	ALDH1L1	2952.49	0.678997	0.164062	4.13865	3.4935e-05	0.000993527	7527.82	1.27425	0.092541	13.7696	3.88575e-43	6.43416e-41
ENSG00000120332.15	TNN	577.347	1.0237	0.125922	8.12966	4.30501e-16	1.35231e-13	34.9426	1.2561	0.447274	2.80835	0.00497963	0.0232012
ENSG00000168781.22	PPIP5K1	1161.95	1.81433	0.178529	10.1627	2.90895e-24	2.71713e-21	2518.76	1.25443	0.119562	10.4919	9.41263e-26	6.77641e-24
ENSG00000224389.9	C4B	236.831	2.54118	0.488026	5.20706	1.91855e-07	1.05019e-05	4522.69	1.25208	0.171273	7.31043	2.66298e-13	7.88574e-12
ENSG00000182902.13	SLC25A18	256.773	1.8211	0.221405	8.22522	1.94839e-16	6.56822e-14	864.331	1.245	0.168516	7.38802	1.49026e-13	4.52776e-12
ENSG00000171612.6	SLC25A33	559.424	0.796798	0.187896	4.24063	2.2289e-05	0.000677817	1674.99	1.23598	0.11632	10.6257	2.26374e-26	1.67214e-24
ENSG00000258545.5	RHOXF1-AS1	425.429	0.617614	0.18876	3.27194	0.0010681	0.0169687	531.663	1.23407	0.210666	5.85792	4.68705e-09	8.55203e-08
ENSG00000143653.9	SCCPDH	768.111	0.633994	0.17038	3.72107	0.000198382	0.00431462	3072.91	1.23382	0.115291	10.7018	9.98086e-27	7.56946e-25
ENSG00000122694.15	GLIPR2	371.341	-0.685523	0.204236	-3.35653	0.000789283	0.0132956	3477.36	1.23372	0.140494	8.78127	1.61637e-18	7.73909e-17
ENSG00000196850.5	PPTC7	1485.57	1.03335	0.252991	4.08455	4.41621e-05	0.00120988	4994.2	1.23059	0.108394	11.3529	7.17751e-30	6.45327e-28
ENSG00000042445.13	RETSAT	6315.72	0.609021	0.127033	4.79418	1.63343e-06	6.87259e-05	31495.6	1.22239	0.0848826	14.401	5.10273e-47	1.0346e-44
ENSG00000198732.10	SMOC1	513.442	1.15042	0.190847	6.02795	1.66057e-09	1.43897e-07	155.448	1.21873	0.220409	5.52941	3.21314e-08	5.14465e-07
ENSG00000095015.5	MAP3K1	1294	0.84769	0.124181	6.82626	8.71562e-12	1.18683e-09	664.096	1.21033	0.153772	7.87093	3.52015e-15	1.31972e-13
ENSG00000177119.15	ANO6	6751.76	0.45153	0.127016	3.5549	0.000378117	0.00736076	14752.1	1.20724	0.0958068	12.6007	2.09168e-36	2.45927e-34
ENSG00000186654.20	PRR5	743.163	-0.941454	0.264424	-3.56039	0.000370304	0.00723567	513.831	1.19665	0.175603	6.81454	9.45684e-12	2.40599e-10
ENSG00000198736.11	MSRB1	243.896	0.678601	0.199198	3.40666	0.000657634	0.0114477	1316.83	1.19263	0.118143	10.0948	5.82356e-24	3.7448e-22
ENSG00000117593.10	DARS2	590.025	0.529547	0.140659	3.76476	0.00016671	0.00371342	2666.71	1.1925	0.105502	11.3031	1.26641e-29	1.12338e-27
ENSG00000112149.9	CD83	306.04	1.73308	0.29643	5.8465	5.0201e-09	3.89805e-07	281.545	1.19034	0.165736	7.18217	6.86128e-13	1.96271e-11
ENSG00000166391.14	MOGAT2	48.0394	2.41108	0.464855	5.18674	2.14003e-07	1.1645e-05	217.19	1.17685	0.215634	5.45761	4.82576e-08	7.45628e-07
ENSG00000034693.14	PEX3	186.5	0.477604	0.133945	3.56567	0.000362923	0.00713027	1506.14	1.16512	0.1254	9.29124	1.52497e-20	8.37049e-19
ENSG00000131730.15	CKMT2	1587.38	2.55164	0.431619	5.91179	3.38419e-09	2.72738e-07	5610.65	1.16491	0.128005	9.1005	8.99182e-20	4.75179e-18
ENSG00000263155.5	MYZAP	2446.84	-0.594554	0.144131	-4.12511	3.70565e-05	0.00104526	1838.79	1.16414	0.149273	7.79875	6.25224e-15	2.2224e-13
ENSG00000244731.7	C4A	544.351	2.42458	0.384241	6.31005	2.78942e-10	2.84531e-08	4447.99	1.16354	0.163547	7.11444	1.12367e-12	3.1227e-11
ENSG00000091831.23	ESR1	514.658	-0.608809	0.189714	-3.20908	0.00133159	0.0202694	200.017	1.15946	0.284578	4.07429	4.61547e-05	0.00039364
ENSG00000101605.12	MYOM1	1976.13	0.788757	0.173704	4.54082	5.60359e-06	0.000203816	621.665	1.15365	0.220152	5.24027	1.60341e-07	2.25476e-06
ENSG00000072778.19	ACADVL	10145.4	1.30641	0.148719	8.78443	1.57162e-18	7.12201e-16	21334.8	1.14587	0.0898646	12.751	3.07638e-37	3.75016e-35
ENSG00000129151.8	BBOX1	9.30655	-2.87502	0.862575	-3.33307	0.000858937	0.0142433	1550.84	1.14396	0.158107	7.23538	4.64214e-13	1.3446e-11
ENSG00000120068.6	HOXB8	14.2756	-3.40181	0.619684	-5.4896	4.02846e-08	2.59113e-06	511.549	1.13359	0.148026	7.65801	1.88831e-14	6.3487e-13
ENSG00000143507.17	DUSP10	348.932	1.0388	0.213026	4.87638	1.08052e-06	4.84097e-05	1078.66	1.12857	0.1479	7.63062	2.33634e-14	7.75008e-13
ENSG00000166762.17	CATSPER2	511.993	1.05125	0.148233	7.09192	1.32268e-12	2.03127e-10	259.773	1.11422	0.202873	5.49221	3.96942e-08	6.24978e-07
ENSG00000245060.6	LINC00847	202.096	1.04278	0.211093	4.93992	7.81543e-07	3.63707e-05	791.132	1.11416	0.166405	6.69548	2.1496e-11	5.2152e-10
ENSG00000187546.13	AGMO	128.628	1.08403	0.185996	5.82823	5.6019e-09	4.30148e-07	93.597	1.11148	0.314824	3.5305	0.00041478	0.00271913
ENSG00000151150.21	ANK3	501.789	0.979016	0.245817	3.98271	6.81342e-05	0.00172728	744.977	1.09619	0.133555	8.20779	2.25296e-16	9.15467e-15
ENSG00000125148.6	MT2A	243.394	2.274	0.302998	7.50499	6.14318e-14	1.2579e-11	254.932	1.09408	0.283433	3.8601	0.000113343	0.000873591
ENSG00000236333.3	TRHDE-AS1	4498.9	-0.745803	0.246952	-3.02003	0.00252749	0.0328937	4331.99	1.08933	0.12528	8.69511	3.46498e-18	1.6315e-16
ENSG00000243989.8	ACY1	417.854	0.84052	0.197093	4.26458	2.00282e-05	0.000620671	5578.69	1.07823	0.140222	7.68947	1.47747e-14	5.00978e-13
ENSG00000095209.11	TMEM38B	171.775	0.702913	0.197418	3.56054	0.000370098	0.00723567	782.944	1.07178	0.129647	8.26694	1.37446e-16	5.71656e-15
ENSG00000155906.17	RMND1	556.642	0.363453	0.123258	2.94871	0.00319106	0.039327	1689.68	1.06386	0.102938	10.3349	4.89838e-25	3.35624e-23
ENSG00000181991.15	MRPS11	342.522	0.51872	0.148755	3.48708	0.000488318	0.00898109	1742.36	1.05451	0.104101	10.1297	4.07971e-24	2.64052e-22
ENSG00000072657.8	TRHDE	645.518	-0.695989	0.174505	-3.98836	6.65327e-05	0.00169508	2711.5	1.05245	0.0930921	11.3054	1.2333e-29	1.09891e-27
ENSG00000105379.9	ETFB	3041.81	0.594825	0.164176	3.6231	0.000291095	0.00595172	4139.18	1.04616	0.122416	8.54593	1.27503e-17	5.69324e-16
ENSG00000066583.11	ISOC1	1311.13	0.83263	0.151677	5.4895	4.03063e-08	2.59113e-06	4279.12	1.0447	0.141626	7.37647	1.6254e-13	4.90832e-12
ENSG00000165948.10	IFI27L1	265.364	0.690073	0.172053	4.01081	6.051e-05	0.00157206	904.641	1.02901	0.117157	8.7832	1.58885e-18	7.64417e-17
ENSG00000109861.15	CTSC	2252.87	-0.349922	0.118026	-2.9648	0.00302884	0.0377315	842.732	1.02895	0.150746	6.82571	8.74916e-12	2.24607e-10
ENSG00000121753.12	ADGRB2	61.0529	-1.64371	0.374162	-4.39302	1.11784e-05	0.000372296	1225.54	1.02818	0.195952	5.24711	1.545e-07	2.18655e-06
ENSG00000233429.9	HOTAIRM1	306.655	0.830488	0.183398	4.52835	5.9447e-06	0.000214529	138.977	1.02572	0.249266	4.11498	3.8721e-05	0.000337726
ENSG00000168528.11	SERINC2	90.0498	1.30127	0.357951	3.63532	0.000277633	0.00570603	1135.31	1.02527	0.1427	7.18478	6.73135e-13	1.93004e-11
ENSG00000162378.12	ZYG11B	1542.94	0.373635	0.0989584	3.77568	0.000159574	0.00358335	8223.1	1.01673	0.112582	9.031	1.70106e-19	8.77924e-18
ENSG00000127884.4	ECHS1	2573.72	1.19819	0.334017	3.58719	0.000334256	0.00666174	14128.1	1.01298	0.0927734	10.9189	9.36126e-28	7.50034e-26
ENSG00000161243.8	FBXO27	375.954	-0.471994	0.139848	-3.37505	0.000738027	0.0125392	491.728	1.01258	0.181042	5.59303	2.2314e-08	3.64921e-07
ENSG00000158813.17	EDA	145.218	-0.483319	0.150519	-3.21102	0.00132264	0.0201554	53.5416	1.00124	0.338743	2.95575	0.00311913	0.0156231
ENSG00000124126.13	PREX1	355.176	0.597804	0.149035	4.01116	6.04212e-05	0.00157124	984.079	0.997779	0.116231	8.58442	9.12993e-18	4.10434e-16
ENSG00000100347.14	SAMM50	1842.21	0.453979	0.136637	3.3225	0.000892132	0.0146444	3273.56	0.98505	0.0940631	10.4722	1.15889e-25	8.25346e-24
ENSG00000106400.11	ZNHIT1	1054.32	0.38322	0.121974	3.14182	0.001679	0.0241732	2217.3	0.984889	0.106997	9.2048	3.42317e-20	1.83338e-18
ENSG00000180817.11	PPA1	2346.58	0.695873	0.173646	4.00742	6.13852e-05	0.00159032	2670.64	0.980312	0.142083	6.89955	5.21663e-12	1.37291e-10
ENSG00000133065.10	SLC41A1	738.361	0.512413	0.124727	4.10826	3.98644e-05	0.00111535	2525.68	0.969772	0.110316	8.79086	1.48418e-18	7.17534e-17
ENSG00000167705.11	RILP	186.362	0.626489	0.157329	3.98204	6.8327e-05	0.00172964	862.502	0.964589	0.124329	7.75836	8.60314e-15	2.99377e-13
ENSG00000113790.10	EHHADH	1266.89	1.2364	0.183964	6.72087	1.80648e-11	2.34444e-09	1235.68	0.955832	0.133641	7.15223	8.53816e-13	2.40302e-11
ENSG00000132819.16	RBM38	84.5035	0.778734	0.26383	2.95166	0.00316074	0.0390229	532.472	0.954821	0.156245	6.11104	9.89849e-10	1.97077e-08
ENSG00000204922.4	UQCC3	170.259	0.567727	0.173214	3.27761	0.00104691	0.0167281	1159	0.947441	0.199353	4.75257	2.00846e-06	2.32159e-05
ENSG00000165730.15	STOX1	201.145	-1.20059	0.357079	-3.36225	0.000773105	0.0130629	107.324	0.946619	0.277154	3.4155	0.000636644	0.00396804
ENSG00000138018.17	SELENOI	578.534	0.780219	0.200674	3.88798	0.00010108	0.00243182	2236.56	0.942568	0.119427	7.89239	2.96454e-15	1.11563e-13
ENSG00000124225.15	PMEPA1	4488.26	-0.564224	0.192587	-2.92971	0.00339283	0.0411893	1763.35	0.940884	0.157852	5.96053	2.51424e-09	4.75789e-08
ENSG00000215483.10	LINC00598	768.733	0.731341	0.181741	4.0241	5.71945e-05	0.00149718	195.199	0.940791	0.215404	4.36756	1.25644e-05	0.000123469
ENSG00000138356.13	AOX1	1011.14	-1.04941	0.365802	-2.86879	0.00412046	0.0480194	9011.97	0.940369	0.108964	8.6301	6.12998e-18	2.79364e-16
ENSG00000161267.11	BDH1	503.446	2.0071	0.250854	8.00107	1.23343e-15	3.37582e-13	566.425	0.94009	0.12743	7.37731	1.61523e-13	4.89248e-12
ENSG00000109519.12	GRPEL1	922.616	1.14147	0.204146	5.59145	2.25177e-08	1.54073e-06	2167.93	0.934611	0.125729	7.43351	1.05752e-13	3.31434e-12
ENSG00000140848.16	CPNE2	479.398	-0.619474	0.121638	-5.09278	3.5286e-07	1.81303e-05	1265.96	0.934398	0.114878	8.13381	4.15995e-16	1.65648e-14
ENSG00000124588.19	NQO2	1211.91	0.381237	0.127564	2.9886	0.00280255	0.035586	6960.11	0.933679	0.0970099	9.62458	6.29667e-22	3.7126e-20
ENSG00000185880.12	TRIM69	1046.52	0.501316	0.0895815	5.5962	2.191e-08	1.51037e-06	1754.18	0.923416	0.113552	8.13212	4.21858e-16	1.67647e-14
ENSG00000221866.9	PLXNA4	3197.35	-0.595837	0.131089	-4.54528	5.48624e-06	0.000200679	1402.8	0.923177	0.188941	4.88605	1.0288e-06	1.26578e-05
ENSG00000124613.8	ZNF391	280.452	-0.410953	0.124539	-3.29981	0.000967517	0.0156771	442.679	0.916053	0.154897	5.91395	3.34e-09	6.23739e-08
ENSG00000146938.15	NLGN4X	259.925	0.622024	0.180161	3.45261	0.000555193	0.0100112	46.6106	0.914988	0.35102	2.60666	0.00914312	0.0384414
ENSG00000126432.13	PRDX5	579.093	0.371346	0.126123	2.94432	0.0032366	0.0397642	6988.05	0.912956	0.0935713	9.75679	1.72527e-22	1.04835e-20
ENSG00000185100.10	ADSSL1	592.751	0.536971	0.176632	3.04006	0.00236533	0.0313145	120.966	0.910743	0.25649	3.55079	0.000384079	0.00253712
ENSG00000196465.10	MYL6B	138.437	0.669428	0.144659	4.62763	3.69869e-06	0.000141932	768.247	0.905117	0.131409	6.88777	5.66736e-12	1.48563e-10
ENSG00000255639.3	AC005833.1	266.404	1.80362	0.26584	6.78459	1.16417e-11	1.5622e-09	181.583	0.904762	0.244734	3.69693	0.000218225	0.00155528
ENSG00000189283.9	FHIT	116.926	0.8655	0.240419	3.59997	0.000318259	0.00639134	185.826	0.899593	0.223945	4.01703	5.89361e-05	0.000486829
ENSG00000198130.15	HIBCH	2415.31	0.72143	0.132517	5.44405	5.20819e-08	3.26462e-06	3874.33	0.896892	0.142334	6.30132	2.95129e-10	6.22898e-09
ENSG00000177666.16	PNPLA2	7792.25	0.467852	0.131117	3.5682	0.000359446	0.00707704	21096.9	0.890329	0.129995	6.84893	7.44033e-12	1.91999e-10
ENSG00000136143.15	SUCLA2	3069.85	1.59454	0.183543	8.68757	3.70274e-18	1.5993e-15	6434.69	0.887154	0.114595	7.74163	9.81534e-15	3.39184e-13
ENSG00000059691.11	GATB	319.601	0.895223	0.168676	5.30736	1.11225e-07	6.40543e-06	1664.69	0.875797	0.111815	7.83259	4.77916e-15	1.74884e-13
ENSG00000138207.13	RBP4	4969.3	0.798667	0.232424	3.43626	0.000589809	0.0104313	20070.9	0.870717	0.0895314	9.72526	2.35294e-22	1.42539e-20
ENSG00000224525.2	AL591686.1	36.3202	2.23092	0.45345	4.91989	8.65934e-07	3.96308e-05	78.2654	0.869006	0.33771	2.57323	0.0100753	0.0415862
ENSG00000111666.10	CHPT1	882.861	0.723898	0.160877	4.49969	6.80514e-06	0.000239636	2881.51	0.858768	0.115824	7.41445	1.22135e-13	3.8038e-12
ENSG00000167107.12	ACSF2	1113.47	1.62357	0.177174	9.1637	5.01487e-20	2.8291e-17	14451.6	0.856889	0.120766	7.09546	1.28925e-12	3.55797e-11
ENSG00000172366.19	MCRIP2	156.55	0.859024	0.26186	3.28046	0.00103636	0.0165942	485.356	0.839337	0.157888	5.31604	1.0605e-07	1.54149e-06
ENSG00000242114.5	MTFP1	24.7854	3.72381	0.749468	4.9686	6.74381e-07	3.20308e-05	215.259	0.834143	0.227687	3.66355	0.00024874	0.00173663
ENSG00000112964.13	GHR	5523.65	-0.340963	0.105022	-3.24657	0.00116804	0.0183039	9802.29	0.83394	0.120269	6.93395	4.09239e-12	1.07989e-10
ENSG00000116353.15	MECR	589.378	0.855669	0.189688	4.51093	6.45434e-06	0.000229034	2390.8	0.833865	0.123725	6.73968	1.58738e-11	3.91329e-10
ENSG00000130997.16	POLN	352.529	1.1434	0.233558	4.89555	9.80323e-07	4.44247e-05	200.441	0.831151	0.20821	3.99188	6.55513e-05	0.000534471
ENSG00000107960.10	STN1	271.858	0.594753	0.163224	3.64379	0.000268655	0.0055587	604.797	0.82975	0.130285	6.36872	1.9061e-10	4.07249e-09
ENSG00000014641.17	MDH1	4860.14	0.872107	0.198957	4.3834	1.16839e-05	0.0003868	16835.5	0.82966	0.0931536	8.90637	5.27311e-19	2.63258e-17
ENSG00000152749.7	GPR180	889.223	0.436456	0.14225	3.06822	0.00215335	0.0291552	3008.74	0.829571	0.112001	7.40684	1.29341e-13	3.9845e-12
ENSG00000233608.3	TWIST2	673.641	-1.02897	0.186697	-5.51142	3.55957e-08	2.33723e-06	770.138	0.826354	0.143216	5.76999	7.92768e-09	1.39155e-07
ENSG00000132361.16	CLUH	1647.33	0.866233	0.156041	5.5513	2.83553e-08	1.8933e-06	3854.57	0.826039	0.124505	6.63459	3.25403e-11	7.71569e-10
ENSG00000126602.10	TRAP1	1313.68	1.21882	0.182496	6.67862	2.41199e-11	3.01695e-09	2333.85	0.815404	0.0991579	8.22329	1.98002e-16	8.11195e-15
ENSG00000184470.20	TXNRD2	308.673	0.454142	0.139252	3.2613	0.00110903	0.0174883	1144.95	0.815209	0.145754	5.59306	2.23103e-08	3.64921e-07
ENSG00000211445.11	GPX3	8230.23	0.656894	0.214831	3.05773	0.00223023	0.0298693	405.576	0.809353	0.201206	4.02251	5.758e-05	0.000477311
ENSG00000110917.7	MLEC	4995.94	0.40665	0.105357	3.85973	0.000113511	0.00267624	15388.4	0.807218	0.106595	7.57278	3.65309e-14	1.20076e-12
ENSG00000107957.16	SH3PXD2A	3107.08	0.634589	0.186369	3.40501	0.000661611	0.0114959	35217.4	0.805669	0.0793182	10.1574	3.07047e-24	2.01354e-22
ENSG00000083123.14	BCKDHB	1877.46	1.00362	0.213238	4.70658	2.51903e-06	0.000101507	6406.27	0.804486	0.131946	6.0971	1.08007e-09	2.13118e-08
ENSG00000278970.1	HEIH	268.077	0.855687	0.164203	5.21115	1.87672e-07	1.02933e-05	545.671	0.803536	0.132245	6.0761	1.23139e-09	2.41062e-08
ENSG00000159423.16	ALDH4A1	456.808	-0.625571	0.208333	-3.00275	0.00267552	0.0342722	2587.98	0.800784	0.137539	5.82225	5.80609e-09	1.04594e-07
ENSG00000138395.14	CDK15	287.719	3.16954	0.309886	10.2281	1.48474e-24	1.5201e-21	263.681	0.79753	0.193004	4.13219	3.59324e-05	0.000316198
ENSG00000163344.5	PMVK	954.172	1.27545	0.151871	8.39821	4.53336e-17	1.71665e-14	1146.12	0.79579	0.109213	7.28657	3.17956e-13	9.34583e-12
ENSG00000196365.11	LONP1	838.496	0.614947	0.126621	4.85662	1.19408e-06	5.28129e-05	3764.22	0.793707	0.122064	6.50241	7.90457e-11	1.78685e-09
ENSG00000050426.15	LETMD1	1873.45	0.989078	0.139621	7.08403	1.40026e-12	2.13853e-10	2654.79	0.792516	0.0996202	7.95537	1.78591e-15	6.79808e-14
ENSG00000169021.5	UQCRFS1	1364.68	1.54828	0.22962	6.74278	1.55387e-11	2.0552e-09	8741.85	0.790031	0.100965	7.82483	5.08351e-15	1.85338e-13
ENSG00000172115.8	CYCS	3302.27	1.46135	0.217407	6.72171	1.79608e-11	2.34193e-09	13971.7	0.789673	0.111869	7.05889	1.67834e-12	4.58716e-11
ENSG00000085721.12	RRN3	1370.58	0.44435	0.144544	3.07414	0.00211107	0.0287328	2706.79	0.788607	0.110815	7.11643	1.1076e-12	3.08667e-11
ENSG00000172270.19	BSG	3505.16	1.02753	0.169525	6.06123	1.35087e-09	1.18546e-07	11637.1	0.785921	0.125459	6.26434	3.74401e-10	7.81445e-09
ENSG00000100280.16	AP1B1	973.055	0.539547	0.146224	3.68986	0.000224374	0.00476007	3204.95	0.780771	0.104772	7.4521	9.18693e-14	2.90676e-12
ENSG00000167969.12	ECI1	123.733	0.710662	0.235522	3.0174	0.00254956	0.0330415	720.343	0.777044	0.145143	5.35366	8.61934e-08	1.27525e-06
ENSG00000183978.7	COA3	321.247	0.635439	0.150017	4.23578	2.27763e-05	0.000689746	1475.85	0.771022	0.115971	6.64842	2.96256e-11	7.04982e-10
ENSG00000171033.12	PKIA	114.994	0.785866	0.235858	3.33194	0.000862418	0.0142839	837.505	0.770705	0.134232	5.7416	9.37877e-09	1.62615e-07
ENSG00000186104.10	CYP2R1	400.855	0.626042	0.157883	3.96524	7.33232e-05	0.00183927	517.909	0.770653	0.15045	5.12231	3.01815e-07	4.07409e-06
ENSG00000167136.6	ENDOG	36.4913	1.58965	0.420634	3.77918	0.000157346	0.00353907	120.305	0.770107	0.233987	3.29123	0.000997489	0.00585528
ENSG00000242110.7	AMACR	473.958	1.08636	0.168986	6.42872	1.28682e-10	1.37342e-08	864.367	0.769824	0.163586	4.70594	2.52701e-06	2.86433e-05
ENSG00000078070.12	MCCC1	3026.97	1.03076	0.166017	6.20875	5.34086e-10	5.09095e-08	4558.09	0.767384	0.115351	6.65258	2.87995e-11	6.87797e-10
ENSG00000104823.8	ECH1	3071.68	0.873074	0.18199	4.79737	1.60761e-06	6.78462e-05	5927.84	0.763438	0.139949	5.45511	4.89427e-08	7.55039e-07
ENSG00000180530.10	NRIP1	2229.46	-0.835254	0.182367	-4.58007	4.64815e-06	0.000174815	1813.75	0.758001	0.146832	5.16238	2.43833e-07	3.3506e-06
ENSG00000008083.13	JARID2	802.247	0.357221	0.114942	3.10783	0.00188468	0.0263894	880.991	0.756136	0.125891	6.00628	1.8983e-09	3.63033e-08
ENSG00000090013.10	BLVRB	487.156	0.543863	0.17337	3.137	0.00170687	0.0244344	953.889	0.756027	0.132511	5.70537	1.1609e-08	1.98342e-07
ENSG00000272129.1	AL359715.3	71.4734	0.869831	0.223478	3.89224	9.93211e-05	0.00239366	162.094	0.753507	0.215475	3.49696	0.00047059	0.00303394
ENSG00000258920.1	FOXN3-AS1	61.1331	0.92494	0.262446	3.52431	0.000424593	0.00806114	74.6159	0.748934	0.289145	2.59017	0.0095929	0.0399855
ENSG00000131828.13	PDHA1	4100.47	1.63614	0.231846	7.05702	1.70105e-12	2.54174e-10	16731.2	0.743726	0.110672	6.72008	1.8162e-11	4.44433e-10
ENSG00000003137.8	CYP26B1	495.735	-1.47296	0.236131	-6.2379	4.43493e-10	4.25901e-08	125.756	0.74122	0.227669	3.25569	0.00113117	0.00653954
ENSG00000114115.9	RBP1	89.0812	1.18166	0.287531	4.10967	3.96221e-05	0.00111082	200.661	0.736094	0.239582	3.07241	0.00212336	0.0113008
ENSG00000111775.2	COX6A1	943.623	1.29098	0.186886	6.90785	4.92043e-12	6.93957e-10	5571.28	0.73294	0.0995495	7.36257	1.804e-13	5.42291e-12
ENSG00000101311.15	FERMT1	57.7984	1.65913	0.541465	3.06416	0.00218285	0.0294057	199.877	0.73164	0.213767	3.42261	0.000620232	0.00388035
ENSG00000109084.13	TMEM97	95.5501	1.04882	0.331062	3.16803	0.00153476	0.0225546	968.886	0.724869	0.131922	5.4947	3.91375e-08	6.16703e-07
ENSG00000160336.14	ZNF761	320.24	0.461393	0.149064	3.09526	0.00196642	0.027247	823.973	0.71772	0.116907	6.13923	8.29247e-10	1.66268e-08
ENSG00000120992.17	LYPLA1	908.525	0.949482	0.158408	5.9939	2.04867e-09	1.73716e-07	3490.73	0.713622	0.133988	5.32599	1.00404e-07	1.46585e-06
ENSG00000147684.8	NDUFB9	2410.59	1.37238	0.173039	7.93103	2.17342e-15	5.56294e-13	2953.5	0.710337	0.0916706	7.7488	9.27683e-15	3.21694e-13
ENSG00000106004.4	HOXA5	235.94	2.15836	0.255254	8.45572	2.77375e-17	1.07993e-14	735.308	0.705675	0.140142	5.03543	4.76775e-07	6.23257e-06
ENSG00000131771.13	PPP1R1B	785.56	-0.775131	0.260978	-2.9701	0.00297706	0.0372375	5607.72	0.705154	0.127314	5.53871	3.04713e-08	4.9105e-07
ENSG00000076351.12	SLC46A1	400.646	0.561808	0.167735	3.34938	0.000809916	0.0135688	644.406	0.702427	0.133799	5.24986	1.52213e-07	2.15725e-06
ENSG00000164056.10	SPRY1	1628.45	-0.610347	0.182817	-3.33858	0.000842086	0.0140228	1724.98	0.701411	0.129088	5.43358	5.52338e-08	8.4618e-07
ENSG00000138495.6	COX17	378.208	1.14608	0.182208	6.28995	3.17565e-10	3.21554e-08	833.847	0.697215	0.121085	5.75804	8.50958e-09	1.48974e-07
ENSG00000168291.12	PDHB	1901.85	0.645186	0.213887	3.01649	0.0025572	0.0331115	8662.44	0.696728	0.101763	6.8466	7.5627e-12	1.94904e-10
ENSG00000062582.13	MRPS24	295.116	0.621524	0.178384	3.48419	0.000493633	0.00904875	977.203	0.696416	0.114624	6.07568	1.23462e-09	2.41456e-08
ENSG00000137720.7	C11orf1	248.227	0.455359	0.143239	3.17901	0.00147779	0.0219862	434.335	0.695167	0.156042	4.45501	8.38904e-06	8.53967e-05
ENSG00000175567.8	UCP2	1315.57	0.551177	0.182868	3.01406	0.00257775	0.0333288	12923.7	0.691623	0.168078	4.11489	3.87356e-05	0.000337726
ENSG00000164405.10	UQCRQ	818.754	1.30367	0.242287	5.38069	7.42015e-08	4.44935e-06	3485.02	0.689716	0.0936975	7.36109	1.8242e-13	5.46709e-12
ENSG00000170906.15	NDUFA3	431.126	0.87072	0.192404	4.52548	6.02599e-06	0.000216614	962.24	0.688375	0.126503	5.44157	5.28145e-08	8.12247e-07
ENSG00000110435.11	PDHX	2091.28	0.946001	0.182284	5.18972	2.10605e-07	1.14828e-05	3951.22	0.687791	0.0930693	7.39009	1.46725e-13	4.46466e-12
ENSG00000167815.11	PRDX2	896.715	0.900228	0.173729	5.18179	2.19768e-07	1.19119e-05	7081.15	0.68461	0.10547	6.49106	8.52345e-11	1.90937e-09
ENSG00000109339.21	MAPK10	4283.42	0.355147	0.100442	3.53583	0.0004065	0.00778178	3486.35	0.684302	0.130906	5.22744	1.71877e-07	2.40169e-06
ENSG00000114054.13	PCCB	971.283	1.04001	0.171757	6.05516	1.40282e-09	1.22716e-07	3706.14	0.680619	0.0929308	7.32394	2.40802e-13	7.18429e-12
ENSG00000023330.14	ALAS1	953.844	1.07463	0.19845	5.41512	6.12476e-08	3.75403e-06	7746.71	0.679773	0.0999935	6.79816	1.0596e-11	2.66848e-10
ENSG00000072062.13	PRKACA	1329.67	0.722006	0.149009	4.8454	1.26356e-06	5.54423e-05	7476.37	0.6779	0.0957968	7.07644	1.47901e-12	4.07036e-11
ENSG00000130312.6	MRPL34	319.239	0.938668	0.192924	4.86549	1.14173e-06	5.0987e-05	781.095	0.677197	0.140196	4.83036	1.36289e-06	1.62745e-05
ENSG00000158864.12	NDUFS2	2534.61	1.25423	0.190386	6.58783	4.46315e-11	5.27243e-09	6985.92	0.677084	0.0901357	7.51183	5.83064e-14	1.88382e-12
ENSG00000171914.16	TLN2	3737.91	-0.64544	0.147414	-4.37844	1.19535e-05	0.000394778	4079.59	0.675919	0.0950881	7.10834	1.17445e-12	3.25019e-11
ENSG00000111110.11	PPM1H	309.204	0.962889	0.145031	6.63917	3.15457e-11	3.85849e-09	178.329	0.675683	0.204883	3.29791	0.000974087	0.00573485
ENSG00000115364.13	MRPL19	1291.41	0.428879	0.122068	3.51344	0.000442352	0.00831845	3623.48	0.67177	0.106609	6.30122	2.95304e-10	6.22898e-09
ENSG00000187792.4	ZNF70	322.223	-0.503251	0.14654	-3.43423	0.000594248	0.0105031	283.697	0.671383	0.178111	3.76947	0.000163597	0.00120306
ENSG00000173660.11	UQCRH	3480.66	1.1408	0.190299	5.9948	2.03736e-09	1.73288e-07	5761.34	0.671024	0.1019	6.58511	4.54541e-11	1.06506e-09
ENSG00000078053.16	AMPH	176.466	-1.09435	0.377069	-2.90225	0.00370495	0.0444707	578.254	0.668919	0.159196	4.20184	2.6475e-05	0.000242312
ENSG00000168827.14	GFM1	1271.66	0.710167	0.133871	5.30486	1.12758e-07	6.46671e-06	4195	0.666381	0.0970169	6.86871	6.47864e-12	1.68685e-10
ENSG00000106554.12	CHCHD3	1337.35	0.854684	0.158027	5.40847	6.35663e-08	3.8704e-06	2278.53	0.664326	0.110698	6.00126	1.95796e-09	3.73007e-08
ENSG00000067704.9	IARS2	3006.52	0.473998	0.138289	3.42759	0.000608956	0.0107219	11032.2	0.663222	0.0895545	7.40579	1.3037e-13	4.0038e-12
ENSG00000125454.11	SLC25A19	181.03	1.2283	0.232925	5.27338	1.33937e-07	7.5296e-06	292.614	0.662039	0.193196	3.42677	0.000610811	0.00382503
ENSG00000135144.7	DTX1	477.729	-0.820489	0.234059	-3.50548	0.00045578	0.00852444	1558.62	0.66064	0.16302	4.05251	5.06712e-05	0.000426445
ENSG00000106733.20	NMRK1	608.394	-0.340337	0.113896	-2.98815	0.00280672	0.0356227	496.793	0.6593	0.172007	3.833	0.000126592	0.000959336
ENSG00000006530.16	AGK	813.04	0.252336	0.0801581	3.14798	0.00164401	0.0237934	1234.05	0.654331	0.116915	5.59663	2.18558e-08	3.58313e-07
ENSG00000135111.15	TBX3	1503.67	0.594011	0.169069	3.51343	0.000442359	0.00831845	1290.8	0.65202	0.117026	5.57158	2.52437e-08	4.09548e-07
ENSG00000101846.6	STS	1970.38	1.16259	0.195005	5.96184	2.49416e-09	2.07045e-07	2070.68	0.651508	0.133225	4.89029	1.00686e-06	1.24263e-05
ENSG00000103356.15	EARS2	343.641	0.56833	0.143005	3.97419	7.06203e-05	0.00178116	1173.6	0.650903	0.113961	5.71161	1.11913e-08	1.92197e-07
ENSG00000100181.22	TPTEP1	922.135	0.394925	0.118783	3.32475	0.000884981	0.0145666	112.846	0.649839	0.238384	2.72602	0.00641033	0.0286618
ENSG00000166411.13	IDH3A	2476.86	1.45395	0.178037	8.16657	3.17289e-16	1.00814e-13	3145.51	0.647148	0.11152	5.80296	6.51555e-09	1.16007e-07
ENSG00000127838.13	PNKD	779.583	0.503877	0.153024	3.29279	0.000992002	0.0160175	921.445	0.645344	0.125327	5.14926	2.61513e-07	3.58116e-06
ENSG00000055163.19	CYFIP2	291.227	3.00934	0.295207	10.194	2.10909e-24	2.0822e-21	128.142	0.642164	0.232445	2.76265	0.00573344	0.0260695
ENSG00000176871.8	WSB2	624.34	0.569529	0.155844	3.65448	0.000257704	0.00535616	6486.97	0.64048	0.0988433	6.47976	9.18701e-11	2.04648e-09
ENSG00000109738.10	GLRB	142.565	-0.51714	0.165851	-3.1181	0.00182018	0.0256711	335.055	0.636019	0.185553	3.4277	0.000608721	0.00381434
ENSG00000176641.10	RNF152	1452.89	1.01176	0.326812	3.09584	0.00196254	0.0272069	374.185	0.635153	0.169859	3.7393	0.00018453	0.00134505
ENSG00000169116.11	PARM1	1899.5	-0.396105	0.129263	-3.06432	0.00218163	0.0294036	782.01	0.634921	0.164187	3.86707	0.000110152	0.000851977
ENSG00000133028.11	SCO1	774.577	0.343587	0.120444	2.85268	0.00433516	0.0499112	3578.54	0.633532	0.0964246	6.57023	5.0237e-11	1.16749e-09
ENSG00000154640.14	BTG3	379.228	1.56168	0.245947	6.34967	2.15777e-10	2.21737e-08	692.351	0.631316	0.148121	4.26217	2.02449e-05	0.000189569
ENSG00000116717.12	GADD45A	466.801	-1.05447	0.205495	-5.13138	2.87629e-07	1.52609e-05	1203.15	0.625925	0.14628	4.27895	1.87776e-05	0.00017683
ENSG00000123297.17	TSFM	461.583	0.599032	0.181092	3.30788	0.000940038	0.0152946	1255.74	0.625528	0.119543	5.23265	1.67098e-07	2.33984e-06
ENSG00000107897.18	ACBD5	890.825	0.421426	0.122158	3.44985	0.0005609	0.0100805	1694.36	0.625133	0.117004	5.34282	9.15125e-08	1.34893e-06
ENSG00000091140.13	DLD	5677.52	1.17085	0.1811	6.46522	1.01148e-10	1.09649e-08	11353.2	0.624615	0.0927097	6.73732	1.61336e-11	3.96751e-10
ENSG00000101019.21	UQCC1	1511.29	1.00588	0.154405	6.51455	7.29059e-11	8.09373e-09	4201.62	0.615731	0.0906965	6.78891	1.12985e-11	2.83103e-10
ENSG00000135617.3	PRADC1	161.936	0.771774	0.188819	4.08737	4.36287e-05	0.00120122	875.421	0.614222	0.111944	5.48686	4.0914e-08	6.41642e-07
ENSG00000023734.10	STRAP	2181.45	0.360641	0.110217	3.27211	0.00106748	0.0169685	8407.76	0.610265	0.0904569	6.74647	1.51485e-11	3.74379e-10
ENSG00000085998.13	POMGNT1	694.784	1.18308	0.169679	6.97243	3.11516e-12	4.53223e-10	3981.63	0.605128	0.103189	5.86428	4.51076e-09	8.26073e-08
ENSG00000138821.12	SLC39A8	342.869	1.17715	0.300312	3.91976	8.86384e-05	0.00216808	732.98	0.604825	0.196046	3.08512	0.0020347	0.0108769
ENSG00000117308.14	GALE	118.364	0.520186	0.156458	3.32476	0.000884945	0.0145666	358.999	0.600817	0.17263	3.48038	0.00050071	0.00320939
ENSG00000125398.6	SOX9	148.265	-1.81402	0.533505	-3.40019	0.000673383	0.0116558	1328.17	0.598032	0.110129	5.43031	5.62558e-08	8.59849e-07
ENSG00000178741.11	COX5A	1573.56	1.84009	0.223425	8.23585	1.78287e-16	6.08442e-14	3498.61	0.592837	0.107974	5.49057	4.00636e-08	6.29299e-07
ENSG00000168101.14	NUDT16L1	168.051	0.445645	0.131837	3.38027	0.000724157	0.0123796	578.359	0.588237	0.142158	4.13792	3.50466e-05	0.0003095
ENSG00000005249.12	PRKAR2B	24476.6	0.847337	0.13826	6.12856	8.86791e-10	8.11708e-08	11716.8	0.586622	0.14006	4.18837	2.80964e-05	0.00025492
ENSG00000141385.9	AFG3L2	1887.21	0.726747	0.133861	5.42912	5.66312e-08	3.52141e-06	4096.31	0.58286	0.0932443	6.25088	4.08133e-10	8.42995e-09
ENSG00000166228.8	PCBD1	563.887	0.946185	0.214539	4.41031	1.03224e-05	0.000346288	3195.46	0.581678	0.133909	4.34384	1.40012e-05	0.000136175
ENSG00000092068.19	SLC7A8	287.295	0.702573	0.196297	3.57914	0.000344733	0.00684096	1091.71	0.577548	0.161395	3.57848	0.000345595	0.00231289
ENSG00000171132.13	PRKCE	418.749	0.463764	0.122004	3.80123	0.000143981	0.0032866	656.63	0.575714	0.142461	4.04122	5.31745e-05	0.000445625
ENSG00000152642.10	GPD1L	2604.11	1.03666	0.132074	7.84904	4.1924e-15	1.02558e-12	933.155	0.570439	0.122053	4.67371	2.9581e-06	3.31889e-05
ENSG00000171421.12	MRPL36	146.489	0.557434	0.157037	3.5497	0.000385663	0.00747084	639.796	0.56777	0.126056	4.5041	6.66533e-06	6.95224e-05
ENSG00000100890.15	KIAA0391	439.248	0.287184	0.0978388	2.93528	0.0033325	0.0406617	1461.31	0.567013	0.102641	5.52426	3.30869e-08	5.28106e-07
ENSG00000131269.16	ABCB7	721.826	0.41102	0.108906	3.7741	0.000160586	0.0035915	794.144	0.565614	0.115554	4.89479	9.84127e-07	1.2176e-05
ENSG00000136859.9	ANGPTL2	3235.54	-0.477059	0.153285	-3.11225	0.0018567	0.0260768	5851.5	0.563512	0.0996783	5.6533	1.57393e-08	2.63693e-07
ENSG00000106588.10	PSMA2	1680.99	0.364641	0.124217	2.93552	0.0033299	0.0406575	4065.18	0.563292	0.110589	5.09356	3.51394e-07	4.68603e-06
ENSG00000087266.15	SH3BP2	1066.32	-0.502503	0.174982	-2.87175	0.0040821	0.0477535	971.369	0.561466	0.165021	3.4024	0.000667969	0.0041412
ENSG00000010256.10	UQCRC1	2208.57	1.8266	0.199414	9.1598	5.19919e-20	2.87442e-17	5307.86	0.560994	0.0961871	5.83232	5.46608e-09	9.89171e-08
ENSG00000062485.18	CS	9021.98	1.13363	0.186081	6.09216	1.114e-09	9.9336e-08	36076.7	0.560465	0.0936266	5.98618	2.14826e-09	4.08479e-08
ENSG00000149925.18	ALDOA	1691.43	0.477276	0.15362	3.10687	0.00189081	0.0264245	82622.4	0.557845	0.148474	3.75719	0.000171831	0.00125849
ENSG00000156709.13	AIFM1	1377.74	1.32827	0.173464	7.65734	1.8982e-14	4.19775e-12	3574.94	0.55768	0.0936607	5.95426	2.61248e-09	4.92972e-08
ENSG00000164494.11	PDSS2	330.594	0.576144	0.156745	3.67568	0.000237214	0.00500176	2329.04	0.556464	0.109328	5.08987	3.58309e-07	4.76227e-06
ENSG00000241860.6	AL627309.5	2609.8	0.608736	0.183696	3.31383	0.000920281	0.015044	571.82	0.552203	0.152842	3.6129	0.000302787	0.00205688
ENSG00000167085.11	PHB	2300.12	0.484053	0.109394	4.42488	9.64955e-06	0.000326091	3041.79	0.550446	0.101867	5.4036	6.53181e-08	9.88477e-07
ENSG00000176046.8	NUPR1	1603.42	-0.469178	0.132495	-3.54109	0.000398472	0.0076546	11123.9	0.549495	0.138963	3.95425	7.67757e-05	0.00061291
ENSG00000144381.16	HSPD1	4526.15	1.14152	0.175032	6.52177	6.94837e-11	7.77627e-09	10519.2	0.547037	0.112637	4.85663	1.19398e-06	1.44661e-05
ENSG00000204568.11	MRPS18B	571.377	0.855978	0.150303	5.69502	1.23357e-08	9.04497e-07	1821.73	0.545586	0.0997152	5.47144	4.46397e-08	6.93503e-07
ENSG00000151366.12	NDUFC2	1366.5	0.52564	0.127321	4.12847	3.65186e-05	0.00103325	3383.21	0.541808	0.0954553	5.67604	1.37846e-08	2.32118e-07
ENSG00000158079.15	PTPDC1	376.986	0.37154	0.114598	3.24213	0.00118641	0.0185184	579.485	0.541731	0.148838	3.63973	0.000272923	0.00188757
ENSG00000089157.15	RPLP0	1687.03	0.418055	0.131814	3.17154	0.00151631	0.022331	27105.2	0.541427	0.108268	5.00079	5.70958e-07	7.35728e-06
ENSG00000112695.11	COX7A2	3336.44	1.41399	0.211293	6.6921	2.19994e-11	2.80244e-09	5172.44	0.539801	0.0943138	5.72345	1.04379e-08	1.7988e-07
ENSG00000122592.7	HOXA7	136.279	1.2214	0.268723	4.5452	5.4883e-06	0.000200679	436.447	0.538541	0.148513	3.62622	0.000287604	0.00197399
ENSG00000164885.12	CDK5	86.6764	0.717723	0.238007	3.01555	0.00256516	0.033197	668.29	0.537253	0.141946	3.78491	0.000153765	0.00113919
ENSG00000134480.14	CCNH	1701.56	0.328869	0.10132	3.24586	0.00117098	0.0183293	1619.8	0.535608	0.109195	4.90506	9.3399e-07	1.15917e-05
ENSG00000125445.10	MRPS7	617.443	0.923248	0.175978	5.24639	1.55104e-07	8.64425e-06	2062.53	0.535133	0.0973647	5.49617	3.88125e-08	6.1304e-07
ENSG00000010319.6	SEMA3G	4819.58	-0.496416	0.151775	-3.27074	0.00107266	0.0170119	6174.36	0.532236	0.0913347	5.82731	5.63267e-09	1.01746e-07
ENSG00000103423.13	DNAJA3	889.069	0.897682	0.146876	6.11182	9.84998e-10	8.86916e-08	2017.69	0.531315	0.100035	5.31129	1.0885e-07	1.58103e-06
ENSG00000095321.16	CRAT	512.616	0.591349	0.182435	3.24142	0.00118937	0.0185436	2887.03	0.530138	0.117377	4.51655	6.28545e-06	6.58713e-05
ENSG00000133318.13	RTN3	7804.63	0.493071	0.133928	3.68161	0.000231762	0.00489801	29400.1	0.529349	0.100403	5.27227	1.34748e-07	1.91932e-06
ENSG00000175701.10	MTLN	76.1197	0.929188	0.311102	2.98677	0.00281943	0.0357184	193.02	0.528106	0.204136	2.58703	0.00968079	0.0402589
ENSG00000177150.12	FAM210A	369.867	1.03647	0.206546	5.01811	5.2183e-07	2.56216e-05	838.656	0.527345	0.127845	4.12489	3.7091e-05	0.000325673
ENSG00000108561.8	C1QBP	481.999	0.846505	0.206384	4.1016	4.10301e-05	0.00114138	2757.01	0.526767	0.102572	5.13557	2.81285e-07	3.82714e-06
ENSG00000108528.13	SLC25A11	659.597	1.00818	0.161043	6.2603	3.84226e-10	3.76637e-08	1889.89	0.525284	0.108587	4.83746	1.3151e-06	1.57416e-05
ENSG00000147853.16	AK3	2887.64	0.753444	0.15564	4.84094	1.29226e-06	5.6522e-05	8642.68	0.523836	0.0911675	5.74586	9.14527e-09	1.58843e-07
ENSG00000087460.24	GNAS	10077.2	0.488125	0.123638	3.948	7.88068e-05	0.00196434	39839.4	0.523137	0.0897031	5.83188	5.48079e-09	9.90931e-08
ENSG00000088832.16	FKBP1A	4272.14	0.331241	0.103708	3.19398	0.00140328	0.0211279	8714.24	0.523131	0.106787	4.89881	9.64192e-07	1.19368e-05
ENSG00000175110.11	MRPS22	532.939	0.565121	0.12246	4.61474	3.93585e-06	0.000150482	1253.79	0.522882	0.109386	4.78015	1.75169e-06	2.04501e-05
ENSG00000102738.7	MRPS31	351.066	0.480127	0.130814	3.67031	0.000242256	0.00508866	523.609	0.522341	0.13604	3.83962	0.000123224	0.000937748
ENSG00000137806.8	NDUFAF1	534.224	0.607317	0.188412	3.22334	0.00126706	0.0195236	1106.59	0.521067	0.120592	4.3209	1.55397e-05	0.000148735
ENSG00000071794.15	HLTF	751.334	0.509015	0.117443	4.33413	1.46338e-05	0.000473124	2611.63	0.520153	0.11909	4.36773	1.25543e-05	0.00012343
ENSG00000008513.15	ST3GAL1	2181.66	0.555762	0.192586	2.88578	0.00390449	0.0462631	3179.94	0.518501	0.0939255	5.52034	3.38344e-08	5.38693e-07
ENSG00000105607.12	GCDH	445.266	0.630325	0.151111	4.17128	3.02899e-05	0.000878597	852.685	0.518109	0.126644	4.09108	4.29369e-05	0.000368693
ENSG00000205707.10	ETFRF1	356.399	0.517417	0.161332	3.20715	0.00134056	0.0203834	1066.14	0.51351	0.114191	4.49694	6.89374e-06	7.17165e-05
ENSG00000117118.9	SDHB	1018.7	1.84444	0.239835	7.69043	1.46646e-14	3.32274e-12	3734.42	0.51029	0.1031	4.94948	7.44105e-07	9.38753e-06
ENSG00000110200.8	ANAPC15	367.281	0.464118	0.129682	3.57889	0.000345051	0.00684236	625.641	0.509882	0.123172	4.13959	3.4793e-05	0.000307808
ENSG00000090263.15	MRPS33	426.756	0.578021	0.182973	3.15905	0.00158284	0.0231016	1424.41	0.508819	0.10439	4.87422	1.09238e-06	1.33573e-05
ENSG00000284691.1	AC073111.5	215.892	1.49032	0.229639	6.48984	8.59266e-11	9.46323e-09	323.962	0.508073	0.172577	2.94404	0.00323953	0.0161366
ENSG00000005022.5	SLC25A5	2408.63	1.47086	0.187478	7.84549	4.31263e-15	1.04574e-12	3851.77	0.507166	0.116529	4.35226	1.34744e-05	0.000131695
ENSG00000139180.10	NDUFA9	1145.45	0.90404	0.14124	6.40073	1.54635e-10	1.60698e-08	2274.32	0.506063	0.105095	4.81527	1.47e-06	1.74173e-05
ENSG00000136270.13	TBRG4	299.38	0.609913	0.12929	4.71741	2.38865e-06	9.68174e-05	1277.4	0.504537	0.119274	4.23006	2.33628e-05	0.000216116
ENSG00000108559.11	NUP88	573.362	0.396408	0.0995192	3.98323	6.79862e-05	0.00172575	1826.56	0.500835	0.117304	4.26953	1.95884e-05	0.000184116
ENSG00000023228.13	NDUFS1	6408.65	1.54442	0.19485	7.92619	2.25977e-15	5.7309e-13	12827.1	0.49904	0.0950491	5.25034	1.51822e-07	2.15478e-06
ENSG00000137714.2	FDX1	528.026	0.665533	0.203254	3.27439	0.0010589	0.016871	1145.78	0.498078	0.128528	3.87525	0.000106516	0.000826426
ENSG00000176340.3	COX8A	150.813	1.35026	0.25032	5.39414	6.88506e-08	4.16463e-06	2569.36	0.497101	0.125743	3.9533	7.70812e-05	0.000615102
ENSG00000187097.12	ENTPD5	828.503	0.470329	0.140409	3.3497	0.000808992	0.0135615	1733.59	0.496532	0.109871	4.51923	6.20638e-06	6.51112e-05
ENSG00000244005.12	NFS1	418.792	0.511775	0.154755	3.307	0.000943022	0.0153341	2109.19	0.495264	0.0990611	4.99958	5.74559e-07	7.3941e-06
ENSG00000197448.13	GSTK1	1025.53	0.459605	0.0998403	4.60341	4.15637e-06	0.000157822	3929.61	0.494395	0.0902317	5.47917	4.27322e-08	6.66998e-07
ENSG00000141447.17	OSBPL1A	2935.04	0.331576	0.0866964	3.82456	0.000131006	0.00302792	3830.67	0.491791	0.108339	4.53936	5.64263e-06	5.95745e-05
ENSG00000073578.16	SDHA	5740.25	1.53712	0.187705	8.18902	2.63371e-16	8.6671e-14	6330.38	0.490017	0.0948412	5.16671	2.38249e-07	3.2784e-06
ENSG00000183648.9	NDUFB1	418.956	0.838917	0.214029	3.91964	8.86799e-05	0.00216808	1833.49	0.489812	0.107707	4.54762	5.42561e-06	5.75277e-05
ENSG00000178425.13	NT5DC1	793.265	0.550202	0.130225	4.22501	2.38927e-05	0.000721033	1185.87	0.489494	0.116783	4.19149	2.77125e-05	0.000251782
ENSG00000175662.17	TOM1L2	1273.04	-0.252892	0.0805211	-3.14069	0.00168549	0.0242288	2579.98	0.489408	0.121679	4.02212	5.76765e-05	0.000477911
ENSG00000185010.14	F8	1746.59	0.98737	0.0837927	11.7835	4.74844e-32	1.09384e-28	596.083	0.489151	0.13447	3.63761	0.000275178	0.00189854
ENSG00000064393.15	HIPK2	8735.01	0.417381	0.102603	4.06793	4.74336e-05	0.00128173	5016.89	0.488668	0.102251	4.7791	1.76079e-06	2.05443e-05
ENSG00000166902.4	MRPL16	629.336	0.464875	0.159687	2.91117	0.00360077	0.0434277	1390.92	0.487801	0.115019	4.24107	2.22459e-05	0.000206361
ENSG00000088179.8	PTPN4	1232.58	-0.309227	0.0841862	-3.67313	0.000239598	0.00504048	1153.11	0.485638	0.110176	4.40783	1.04413e-05	0.000104046
ENSG00000011376.10	LARS2	322.608	0.504785	0.161884	3.11819	0.00181968	0.0256711	1362.54	0.481756	0.107396	4.4858	7.26395e-06	7.51352e-05
ENSG00000092607.14	TBX15	1256.61	-0.996751	0.182556	-5.45998	4.76195e-08	3.00536e-06	1236.6	0.481607	0.114898	4.1916	2.76994e-05	0.000251778
ENSG00000121897.14	LIAS	575.801	0.492812	0.118104	4.17269	3.0102e-05	0.000874065	619.762	0.480676	0.128137	3.75127	0.000175943	0.00128766
ENSG00000117984.13	CTSD	1840.99	0.844284	0.140261	6.01939	1.75075e-09	1.50298e-07	16709.1	0.477115	0.142089	3.35786	0.000785477	0.00475257
ENSG00000184076.13	UQCR10	346.713	1.13867	0.244322	4.66053	3.15396e-06	0.000124018	2606.17	0.475892	0.108223	4.39731	1.09599e-05	0.000108778
ENSG00000172340.14	SUCLG2	2275.36	0.48598	0.138955	3.4974	0.000469816	0.0087162	3555.52	0.475138	0.0895147	5.30793	1.10876e-07	1.60693e-06
ENSG00000154518.9	ATP5MC3	809.953	0.452605	0.116291	3.89202	9.9413e-05	0.00239379	11803.5	0.475124	0.0870467	5.45827	4.80806e-08	7.44051e-07
ENSG00000150433.9	TMEM218	698.273	0.975111	0.180858	5.39158	6.98392e-08	4.20681e-06	722.702	0.473738	0.12939	3.66132	0.000250919	0.00175062
ENSG00000138032.20	PPM1B	2748.34	0.676104	0.134062	5.04321	4.57777e-07	2.29245e-05	3269.31	0.473734	0.101674	4.65937	3.17182e-06	3.53274e-05
ENSG00000143374.16	TARS2	382.79	0.503661	0.159157	3.16455	0.00155324	0.0227537	896.799	0.471341	0.128488	3.66837	0.000244102	0.00170744
ENSG00000007944.14	MYLIP	1783.08	-0.575629	0.188706	-3.05041	0.00228531	0.0304889	1086.69	0.469262	0.118017	3.97622	7.00201e-05	0.000565569
ENSG00000154814.13	OXNAD1	592.59	0.569324	0.11071	5.14246	2.71162e-07	1.44426e-05	451.89	0.468473	0.13664	3.42852	0.000606885	0.00380404
ENSG00000136897.7	MRPL50	221.602	0.439361	0.140991	3.11623	0.0018318	0.0257955	1418.58	0.466468	0.104241	4.47489	7.64506e-06	7.86677e-05
ENSG00000128185.9	DGCR6L	111.604	0.710964	0.229445	3.09862	0.00194425	0.0270629	822.07	0.464545	0.148569	3.12679	0.00176727	0.00963174
ENSG00000179091.4	CYC1	1227.46	1.50878	0.20349	7.41448	1.22099e-13	2.36028e-11	3015.68	0.463722	0.111009	4.17734	2.94937e-05	0.000265416
ENSG00000116096.5	SPR	149.889	0.662501	0.212451	3.11837	0.00181853	0.0256711	983.752	0.463449	0.153628	3.0167	0.00255546	0.013206
ENSG00000119689.14	DLST	3280.07	0.940146	0.158738	5.92262	3.16852e-09	2.5761e-07	8599.95	0.462603	0.0888113	5.20884	1.9003e-07	2.64418e-06
ENSG00000159199.13	ATP5MC1	297.087	0.683389	0.164104	4.16437	3.12209e-05	0.000901818	923.701	0.462401	0.126319	3.66058	0.000251649	0.00175382
ENSG00000117305.14	HMGCL	711.332	0.425827	0.11014	3.86622	0.000110533	0.00262497	1951.24	0.459755	0.109597	4.19496	2.72915e-05	0.000248867
ENSG00000182154.7	MRPL41	267.472	0.759862	0.186418	4.07611	4.57957e-05	0.00124599	504.504	0.459674	0.170126	2.70196	0.00689319	0.0304035
ENSG00000138835.22	RGS3	645.88	0.555709	0.165799	3.3517	0.000803157	0.0134719	537.029	0.459473	0.15696	2.92733	0.00341883	0.0168944
ENSG00000115762.16	PLEKHB2	829.016	0.507934	0.135688	3.7434	0.00018155	0.00399251	2460.62	0.457841	0.121145	3.77929	0.000157278	0.00116175
ENSG00000182180.13	MRPS16	623.144	0.718268	0.155007	4.63378	3.59053e-06	0.000138622	2796.52	0.457433	0.0918668	4.97931	6.38106e-07	8.15905e-06
ENSG00000105953.14	OGDH	3585.08	1.4381	0.169929	8.46294	2.60718e-17	1.0445e-14	4620.52	0.455959	0.10013	4.55366	5.2721e-06	5.60796e-05
ENSG00000163541.11	SUCLG1	2144.13	1.06771	0.190325	5.60995	2.02387e-08	1.39864e-06	3905.6	0.455267	0.103064	4.41733	9.99271e-06	9.98925e-05
ENSG00000163638.13	ADAMTS9	3554.61	0.618205	0.151999	4.06717	4.75876e-05	0.00128463	674.369	0.452854	0.12678	3.57197	0.000354308	0.00236642
ENSG00000063854.12	HAGH	690.472	0.66723	0.146566	4.55242	5.30332e-06	0.000195206	1343.03	0.452721	0.111747	4.05129	5.09357e-05	0.000428308
ENSG00000137038.7	DMAC1	321.094	0.680013	0.145167	4.68436	2.80841e-06	0.000112024	1192.95	0.450598	0.112176	4.01688	5.89732e-05	0.000486829
ENSG00000127184.12	COX7C	3023.76	0.98147	0.193846	5.06315	4.12385e-07	2.09551e-05	5427.47	0.450481	0.0853249	5.2796	1.29468e-07	1.8494e-06
ENSG00000151806.13	GUF1	689.681	0.497286	0.120386	4.13077	3.61547e-05	0.001024	1740.86	0.449971	0.0966783	4.65431	3.25071e-06	3.61251e-05
ENSG00000169020.9	ATP5ME	495.025	0.884321	0.204368	4.32711	1.5108e-05	0.00048449	1502.77	0.448232	0.10342	4.3341	1.4636e-05	0.000141517
ENSG00000154723.12	ATP5PF	6005.01	0.886533	0.163658	5.41699	6.06103e-08	3.72322e-06	4693.91	0.447581	0.10502	4.26187	2.02722e-05	0.000189735
ENSG00000100412.15	ACO2	5408.11	2.08462	0.222783	9.35718	8.18896e-21	4.92103e-18	12662.7	0.44741	0.11139	4.01663	5.90365e-05	0.000487149
ENSG00000099821.13	POLRMT	263.066	0.485506	0.130106	3.73162	0.000190255	0.00416407	436.875	0.447067	0.159839	2.79698	0.00515823	0.0239192
ENSG00000107537.13	PHYH	984.86	0.532466	0.168756	3.15523	0.00160371	0.0233442	3139.27	0.446884	0.100374	4.45218	8.50025e-06	8.6438e-05
ENSG00000116459.10	ATP5PB	1732.18	1.14695	0.194618	5.89337	3.78404e-09	3.00581e-07	7588.93	0.446846	0.0986795	4.52826	5.94714e-06	6.25899e-05
ENSG00000147123.10	NDUFB11	394.002	0.573817	0.197668	2.90293	0.00369692	0.0443936	1423.77	0.446128	0.107619	4.14545	3.39149e-05	0.000300822
ENSG00000004142.11	POLDIP2	1011.71	0.659215	0.13689	4.81567	1.46706e-06	6.25831e-05	4739.62	0.445936	0.0901812	4.94489	7.61882e-07	9.59962e-06
ENSG00000117528.12	ABCD3	1234.43	0.310383	0.0917169	3.38414	0.000714017	0.012229	2890.71	0.44306	0.0987944	4.48467	7.30283e-06	7.54981e-05
ENSG00000244187.7	TMEM141	131.705	0.862664	0.23566	3.66062	0.000251603	0.00524911	537.342	0.442324	0.146632	3.01656	0.00255664	0.0132087
ENSG00000049759.17	NEDD4L	940.826	-0.819143	0.200133	-4.093	4.25829e-05	0.0011783	771.977	0.441513	0.13309	3.31739	0.000908617	0.00541431
ENSG00000163626.16	COX18	303.747	0.530727	0.153413	3.45947	0.000541244	0.00980447	1156.83	0.438791	0.125365	3.50012	0.000465044	0.00300404
ENSG00000131368.7	MRPS25	1548.95	0.614282	0.108905	5.64052	1.69534e-08	1.20165e-06	2152.25	0.438354	0.101295	4.32751	1.50802e-05	0.000145105
ENSG00000180185.11	FAHD1	230.658	0.878772	0.220134	3.99199	6.55224e-05	0.00167243	970.775	0.437356	0.122569	3.56825	0.000359372	0.00239702
ENSG00000013306.15	SLC25A39	366.371	0.537296	0.160049	3.35707	0.000787729	0.0132776	2143.65	0.437302	0.129474	3.37752	0.000731414	0.00447313
ENSG00000188706.12	ZDHHC9	560.707	-0.540242	0.143587	-3.76246	0.000168249	0.00373567	2172.38	0.43694	0.0951565	4.5918	4.39432e-06	4.75055e-05
ENSG00000125967.16	NECAB3	199.164	0.906261	0.178796	5.06869	4.00563e-07	2.03918e-05	556.374	0.436261	0.156748	2.7832	0.0053826	0.0247861
ENSG00000049167.14	ERCC8	196.484	0.629553	0.152166	4.13727	3.51457e-05	0.000998493	680.433	0.436117	0.138316	3.15304	0.0016158	0.0088961
ENSG00000142082.14	SIRT3	393.204	0.291917	0.0864461	3.37687	0.000733162	0.0124907	783.848	0.434183	0.137313	3.16198	0.00156699	0.00866097
ENSG00000131495.8	NDUFA2	319.549	0.892326	0.178334	5.00369	5.62446e-07	2.72767e-05	1289.23	0.43417	0.115018	3.7748	0.000160139	0.00118069
ENSG00000165487.13	MICU2	694.152	0.410482	0.139014	2.9528	0.00314904	0.0389133	2307.66	0.432946	0.108984	3.97258	7.10977e-05	0.000573108
ENSG00000135926.14	TMBIM1	1984.1	0.339957	0.107134	3.17319	0.00150775	0.0222524	9841.71	0.432333	0.0989214	4.37047	1.23977e-05	0.000122012
ENSG00000164347.17	GFM2	682.965	0.854062	0.161345	5.2934	1.20062e-07	6.82898e-06	2710.66	0.432178	0.107489	4.02068	5.80304e-05	0.000480643
ENSG00000213619.9	NDUFS3	377.371	1.09708	0.175169	6.26295	3.7777e-10	3.72548e-08	1788.85	0.429608	0.0990693	4.33644	1.44812e-05	0.000140156
ENSG00000101166.15	PRELID3B	874.935	0.829665	0.168448	4.92536	8.42055e-07	3.87303e-05	3019.62	0.429427	0.121736	3.52751	0.000419484	0.00274543
ENSG00000166595.11	CIAO2B	211.325	0.515437	0.133015	3.87503	0.000106614	0.00254501	660.792	0.429194	0.123777	3.46749	0.000525346	0.00335432
ENSG00000262814.7	MRPL12	247.059	1.18093	0.245638	4.80762	1.52741e-06	6.47581e-05	957.695	0.426895	0.134428	3.17563	0.0014951	0.00832541
ENSG00000118961.14	LDAH	285.626	0.433796	0.145436	2.98273	0.00285689	0.0360279	1042.03	0.42459	0.1139	3.72773	0.000193216	0.00139861
ENSG00000140740.10	UQCRC2	4290.58	1.35207	0.162749	8.30772	9.75595e-17	3.50239e-14	14153.2	0.423374	0.0852336	4.96722	6.79201e-07	8.64556e-06
ENSG00000165209.18	STRBP	577.924	0.392988	0.127795	3.07514	0.00210403	0.0286511	459.364	0.423361	0.139223	3.04088	0.0023589	0.012333
ENSG00000203485.12	INF2	1534.69	-0.528752	0.117149	-4.51351	6.37625e-06	0.00022722	1564.4	0.423353	0.144529	2.9292	0.00339837	0.0168141
ENSG00000165283.15	STOML2	610.842	0.522269	0.125148	4.1732	3.00354e-05	0.000873967	1483.45	0.419035	0.101304	4.1364	3.52792e-05	0.000311278
ENSG00000178127.12	NDUFV2	981.955	0.822383	0.184777	4.45068	8.55973e-06	0.000294666	3756.03	0.417523	0.0933993	4.4703	7.81091e-06	8.01253e-05
ENSG00000143315.7	PIGM	416.945	-0.315079	0.109782	-2.87005	0.00410407	0.0479496	1084.69	0.416975	0.112085	3.72017	0.00019909	0.00143458
ENSG00000105197.10	TIMM50	552.917	0.372777	0.102844	3.62469	0.000289312	0.00591966	1374.02	0.416256	0.111696	3.72668	0.000194021	0.00140342
ENSG00000166136.15	NDUFB8	1205.05	0.893569	0.160163	5.57913	2.41729e-08	1.62582e-06	1624.88	0.415821	0.101944	4.07892	4.52453e-05	0.000386844
ENSG00000164211.12	STARD4	108.592	1.34942	0.311638	4.33009	1.49046e-05	0.000479638	5986.12	0.414924	0.108855	3.81171	0.000138007	0.00103832
ENSG00000136522.13	MRPL47	192.574	0.930598	0.195607	4.75749	1.96019e-06	8.06332e-05	1378.53	0.414722	0.123965	3.34547	0.000821428	0.00494299
ENSG00000103966.10	EHD4	599.78	-0.491829	0.113709	-4.32533	1.52303e-05	0.000487281	685.377	0.414549	0.127598	3.24886	0.00115867	0.00666939
ENSG00000136159.3	NUDT15	265.012	0.515118	0.133881	3.8476	0.000119282	0.0027896	585.124	0.414191	0.136159	3.04197	0.00235039	0.0122998
ENSG00000144029.11	MRPS5	1046.44	0.436208	0.114266	3.81747	0.000134827	0.00310147	1776.45	0.413885	0.102867	4.02351	5.73372e-05	0.000476055
ENSG00000113013.13	HSPA9	5220.6	1.03781	0.183939	5.64217	1.6792e-08	1.19484e-06	18170.6	0.413547	0.0849579	4.86768	1.12918e-06	1.37649e-05
ENSG00000214253.8	FIS1	636.551	0.34672	0.0938836	3.69309	0.000221547	0.00471821	2001.42	0.41261	0.102254	4.03513	5.45716e-05	0.000455604
ENSG00000138095.18	LRPPRC	3733.06	0.896145	0.163306	5.48752	4.07622e-08	2.60831e-06	7612.75	0.412149	0.0863058	4.77545	1.79307e-06	2.08963e-05
ENSG00000149792.8	MRPL49	472.67	0.435293	0.121339	3.58742	0.000333967	0.00666078	1902.7	0.410048	0.103056	3.97886	6.9246e-05	0.000560455
ENSG00000104853.15	CLPTM1	888.351	0.577532	0.139655	4.13542	3.54301e-05	0.00100451	7348.67	0.409249	0.0994608	4.11468	3.87724e-05	0.000337898
ENSG00000182512.4	GLRX5	505.381	1.11816	0.169361	6.60223	4.0501e-11	4.80501e-09	1321.01	0.407995	0.111455	3.66064	0.000251584	0.00175382
ENSG00000165688.11	PMPCA	280.628	0.669304	0.168579	3.97027	7.17924e-05	0.00180578	1857.89	0.407875	0.110037	3.70672	0.000209963	0.00150396
ENSG00000105819.13	PMPCB	1625.01	0.404466	0.125651	3.21896	0.00128657	0.0197472	2525.98	0.407599	0.0926163	4.40094	1.07781e-05	0.000107241
ENSG00000130159.13	ECSIT	217.198	0.554582	0.184835	3.00042	0.00269611	0.034488	596.459	0.406495	0.146501	2.77469	0.00552547	0.0252975
ENSG00000140990.14	NDUFB10	639.902	0.88096	0.198043	4.44834	8.65379e-06	0.000297164	1586.91	0.406109	0.0975038	4.16506	3.11275e-05	0.000277854
ENSG00000102763.17	VWA8	1954.76	0.989922	0.122104	8.10718	5.18082e-16	1.57378e-13	2672.28	0.40469	0.097001	4.17202	3.01913e-05	0.000270836
ENSG00000163170.11	BOLA3	175.277	1.03698	0.264878	3.91493	9.04309e-05	0.00219858	562.063	0.404406	0.158746	2.54751	0.0108495	0.0442579
ENSG00000129255.15	MPDU1	207.671	0.601635	0.133029	4.52258	6.10894e-06	0.000219311	2264.33	0.403902	0.0964011	4.18981	2.79188e-05	0.000253425
ENSG00000088682.13	COQ9	1005.99	1.4443	0.200692	7.19658	6.17394e-13	1.01587e-10	2222.51	0.402099	0.0996041	4.03697	5.41461e-05	0.0004527
ENSG00000165678.20	GHITM	8115.77	1.37092	0.189848	7.22113	5.15566e-13	8.63745e-11	16775.7	0.402022	0.083337	4.82405	1.40675e-06	1.67579e-05
ENSG00000122490.18	PQLC1	375.879	-0.694288	0.166594	-4.16755	3.0789e-05	0.000892138	684.248	0.401146	0.148321	2.70457	0.00683924	0.0302192
ENSG00000067829.18	IDH3G	639.627	1.4391	0.199127	7.22705	4.93614e-13	8.37115e-11	1503.97	0.400472	0.122384	3.27227	0.00106688	0.00621125
ENSG00000104980.7	TIMM44	418.185	0.858995	0.195457	4.3948	1.10877e-05	0.000370188	1022.26	0.399173	0.112542	3.54687	0.000389839	0.00256868
ENSG00000100580.7	TMED8	994.035	0.568067	0.106446	5.33666	9.46718e-08	5.52112e-06	1550.13	0.398174	0.129384	3.07745	0.00208782	0.0111369
ENSG00000186010.18	NDUFA13	544.927	1.10422	0.205062	5.38481	7.25229e-08	4.35815e-06	2766.37	0.393308	0.107678	3.65263	0.000259568	0.00180462
ENSG00000131174.5	COX7B	376.046	1.14632	0.208547	5.49673	3.86908e-08	2.4989e-06	4490.97	0.39163	0.0904792	4.32839	1.502e-05	0.000144667
ENSG00000112651.11	MRPL2	207.944	0.609675	0.140891	4.32727	1.50966e-05	0.00048449	742.691	0.39087	0.133188	2.93472	0.00333848	0.0165508
ENSG00000161981.10	SNRNP25	216.028	0.899453	0.222157	4.04873	5.14955e-05	0.00137138	563.429	0.389782	0.129261	3.01546	0.00256586	0.0132425
ENSG00000160218.12	TRAPPC10	1061.59	0.381447	0.112339	3.3955	0.00068504	0.0118058	2012.18	0.388963	0.101393	3.83619	0.00012496	0.000948779
ENSG00000152782.16	PANK1	381.394	2.12324	0.236497	8.97787	2.76069e-19	1.43988e-16	2101.14	0.388381	0.126558	3.0688	0.00214921	0.0114119
ENSG00000101365.20	IDH3B	2072.8	1.01214	0.154334	6.55811	5.44957e-11	6.30303e-09	2396.48	0.387151	0.0986434	3.92476	8.68174e-05	0.000684006
ENSG00000169764.15	UGP2	8026.25	-0.328212	0.114934	-2.85565	0.00429488	0.0494923	9500.91	0.386934	0.110743	3.49397	0.000475897	0.00306319
ENSG00000124198.8	ARFGEF2	2237.45	0.440649	0.0913881	4.82173	1.42318e-06	6.09939e-05	3782.04	0.386044	0.0893691	4.31966	1.56273e-05	0.00014943
ENSG00000148090.11	AUH	879.282	1.2761	0.169883	7.51165	5.83857e-14	1.20444e-11	802.989	0.385734	0.125863	3.06471	0.00217878	0.0115262
ENSG00000140564.11	FURIN	1184.83	0.698221	0.112751	6.19261	5.91773e-10	5.58307e-08	2844.2	0.384859	0.138257	2.78364	0.00537527	0.0247696
ENSG00000119729.11	RHOQ	5383.38	0.615055	0.161508	3.80821	0.000139975	0.0032084	11690.6	0.383213	0.109034	3.51461	0.000440402	0.00286535
ENSG00000164172.18	MOCS2	510.535	0.39709	0.11662	3.405	0.000661647	0.0114959	1894.72	0.38207	0.115531	3.30708	0.000942729	0.00557999
ENSG00000121671.11	CRY2	938.141	-0.660359	0.219164	-3.01308	0.0025861	0.0333899	1208.91	0.378514	0.120825	3.13274	0.00173182	0.00946405
ENSG00000111906.17	HDDC2	1841.42	0.472238	0.146237	3.22926	0.00124111	0.0192006	1672.3	0.378264	0.104566	3.61747	0.000297497	0.00202649
ENSG00000146729.9	NIPSNAP2	1170.93	0.408028	0.126903	3.21528	0.00130318	0.0199247	3502.58	0.375886	0.101956	3.68676	0.000227132	0.00160552
ENSG00000135070.14	ISCA1	835.869	0.568164	0.11527	4.92899	8.26553e-07	3.80807e-05	2753	0.375547	0.113802	3.30001	0.000966823	0.00569946
ENSG00000204386.10	NEU1	252.53	0.363355	0.114611	3.17034	0.00152261	0.0224	1739.44	0.374824	0.126836	2.95519	0.00312476	0.0156417
ENSG00000198721.12	ECI2	1157.63	0.642528	0.145146	4.42677	9.56533e-06	0.000323641	2651.99	0.373851	0.105316	3.54981	0.000385508	0.00254371
ENSG00000173153.13	ESRRA	593.14	0.854456	0.142863	5.98094	2.21847e-09	1.85834e-07	973.653	0.370893	0.118618	3.12677	0.00176735	0.00963174
ENSG00000119723.16	COQ6	290.859	0.95277	0.176154	5.40873	6.34716e-08	3.8704e-06	1288.97	0.368593	0.118818	3.10216	0.00192114	0.010345
ENSG00000178952.10	TUFM	2982.52	0.81705	0.146699	5.56955	2.55392e-08	1.70939e-06	3929.99	0.367296	0.0987663	3.71884	0.000200143	0.00144088
ENSG00000101084.17	RAB5IF	796.526	0.846224	0.164358	5.14865	2.6237e-07	1.40013e-05	2924.47	0.363491	0.130639	2.78241	0.00539576	0.0248238
ENSG00000035141.7	FAM136A	523.503	0.3699	0.123795	2.98801	0.00280803	0.0356229	1050.26	0.360714	0.1162	3.10426	0.00190755	0.0102941
ENSG00000156411.9	ATP5MPL	687.246	0.806106	0.178492	4.51619	6.29618e-06	0.000225447	2106.47	0.359805	0.106213	3.38759	0.000705104	0.00433893
ENSG00000228253.1	MT-ATP8	52514	1.56875	0.295332	5.31182	1.08534e-07	6.27655e-06	17103.6	0.358768	0.100201	3.58049	0.000342956	0.00230065
ENSG00000139793.18	MBNL2	2333.95	0.511443	0.126147	4.05433	5.02782e-05	0.00134544	2423.46	0.358768	0.126964	2.82574	0.00471718	0.0221476
ENSG00000111880.15	RNGTT	349.87	0.39408	0.134362	2.93296	0.00335747	0.0409038	1237.91	0.358476	0.108173	3.31391	0.000920017	0.00546509
ENSG00000151729.10	SLC25A4	1392.51	1.05136	0.17181	6.11932	9.39741e-10	8.57335e-08	1478.62	0.356208	0.113775	3.1308	0.0017433	0.00952156
ENSG00000089063.14	TMEM230	1762.99	0.359471	0.120764	2.97664	0.0029143	0.0366681	7713.91	0.355565	0.0907437	3.91835	8.9158e-05	0.000701612
ENSG00000160688.18	FLAD1	393.181	0.753553	0.14255	5.28625	1.24848e-07	7.08661e-06	917.674	0.355048	0.115894	3.06355	0.00218728	0.0115681
ENSG00000129596.4	CDO1	3700.87	0.819684	0.201934	4.05916	4.92492e-05	0.00132561	2790.64	0.353855	0.0957565	3.69536	0.000219577	0.00156212
ENSG00000112335.14	SNX3	2849.76	0.36018	0.117536	3.06441	0.00218101	0.0294036	9443.81	0.353635	0.0950177	3.72178	0.000197826	0.00142782
ENSG00000136463.7	TACO1	275.145	0.841827	0.157416	5.34778	8.90378e-08	5.23675e-06	697.815	0.351615	0.125681	2.79768	0.00514712	0.0238845
ENSG00000150779.11	TIMM8B	239.46	0.632969	0.179547	3.52536	0.000422908	0.00803561	1677.86	0.351299	0.125125	2.80758	0.00499155	0.023244
ENSG00000198712.1	MT-CO2	254122	1.98322	0.210629	9.41571	4.69885e-21	2.88645e-18	283422	0.349548	0.0832732	4.19761	2.69752e-05	0.000246322
ENSG00000196177.12	ACADSB	1830.81	0.646815	0.141635	4.56678	4.95278e-06	0.000183525	3406.66	0.348623	0.131991	2.64127	0.0082595	0.0353394
ENSG00000115159.15	GPD2	2078.58	1.21122	0.25268	4.7935	1.63898e-06	6.88544e-05	1088.64	0.343284	0.114314	3.003	0.00267334	0.0136659
ENSG00000135940.6	COX5B	1305.24	1.48948	0.222005	6.70923	1.95654e-11	2.52732e-09	2238.56	0.342984	0.0927331	3.69861	0.000216783	0.00154667
ENSG00000158604.14	TMED4	675.732	0.387465	0.125791	3.08023	0.00206842	0.0282777	2239.45	0.340295	0.101082	3.36652	0.000761218	0.00462692
ENSG00000141232.4	TOB1	2284.65	1.243	0.201071	6.18187	6.33457e-10	5.956e-08	2418.65	0.339188	0.120686	2.81051	0.00494633	0.0230659
ENSG00000156469.8	MTERF3	87.0078	0.956167	0.274027	3.48932	0.000484252	0.00891725	642.184	0.338994	0.134159	2.5268	0.0115106	0.0464586
ENSG00000103226.17	NOMO3	1494.69	0.6856	0.215899	3.17555	0.00149551	0.0221665	1634.36	0.338372	0.101118	3.34631	0.000818961	0.00493114
ENSG00000132300.18	PTCD3	1537.66	0.686979	0.161321	4.25845	2.05851e-05	0.00063433	3530.46	0.33405	0.102742	3.25134	0.00114863	0.00661927
ENSG00000138035.14	PNPT1	453.63	0.325319	0.112977	2.8795	0.00398304	0.0469253	977.513	0.333328	0.130007	2.56393	0.0103494	0.0425409
ENSG00000158882.14	TOMM40L	259.972	0.75609	0.191638	3.94541	7.96634e-05	0.00198034	972.358	0.332409	0.118457	2.80616	0.00501351	0.0233366
ENSG00000183172.8	SMDT1	1164.7	0.432555	0.139691	3.09651	0.00195814	0.0271731	751.373	0.332296	0.116068	2.86295	0.00419723	0.0200961
ENSG00000122359.17	ANXA11	2282.21	-0.357016	0.0877349	-4.06925	4.71637e-05	0.00127568	2606.23	0.332147	0.114186	2.90881	0.00362808	0.0177745
ENSG00000181035.13	SLC25A42	392.247	1.91346	0.193068	9.91082	3.73569e-23	2.95045e-20	981.954	0.330791	0.124471	2.65758	0.0078704	0.0339746
ENSG00000104687.13	GSR	372.46	0.410405	0.117442	3.49454	0.000474882	0.0087866	1350.02	0.327966	0.102058	3.21352	0.00131121	0.00741214
ENSG00000132305.20	IMMT	2053.76	1.09254	0.184465	5.92278	3.16544e-09	2.5761e-07	5574.8	0.326574	0.0844538	3.86689	0.000110232	0.00085226
ENSG00000150054.18	MPP7	599.453	0.764304	0.201287	3.79708	0.000146409	0.00333359	1153.2	0.325839	0.122853	2.65226	0.00799541	0.0343723
ENSG00000189043.9	NDUFA4	2091.48	1.17372	0.219806	5.3398	9.30511e-08	5.4496e-06	8233.45	0.324323	0.0881616	3.67874	0.000234393	0.00164805
ENSG00000131143.8	COX4I1	6073	1.42082	0.184569	7.69801	1.38199e-14	3.18353e-12	7388.96	0.323882	0.0838273	3.86369	0.000111689	0.000863188
ENSG00000110955.8	ATP5F1B	16320.5	1.9643	0.225622	8.70616	3.14345e-18	1.40152e-15	41659	0.322276	0.0840721	3.83333	0.000126422	0.000958417
ENSG00000146648.17	EGFR	2915.22	-0.343536	0.0999069	-3.43856	0.000584814	0.0103756	3827.42	0.322212	0.113363	2.84232	0.00447869	0.0212188
ENSG00000156467.9	UQCRB	3673.4	1.09537	0.1913	5.72591	1.02879e-08	7.58366e-07	5720.39	0.321907	0.110997	2.90015	0.00372985	0.0181959
ENSG00000113845.9	TIMMDC1	964.156	0.57327	0.128949	4.4457	8.76059e-06	0.000300086	2864.82	0.321864	0.1053	3.05664	0.00223834	0.0117823
ENSG00000143612.20	C1orf43	1912.84	0.411106	0.116777	3.52044	0.000430835	0.00816284	5908.42	0.321192	0.0976802	3.2882	0.00100832	0.00591534
ENSG00000152620.12	NADK2	711.895	0.368721	0.10605	3.47686	0.000507328	0.0092446	2171.72	0.31893	0.0996397	3.20083	0.00137032	0.00770389
ENSG00000065978.18	YBX1	6134.91	0.552934	0.131302	4.21116	2.54061e-05	0.000759244	13751.3	0.318556	0.0980476	3.249	0.00115813	0.00666822
ENSG00000082515.17	MRPL22	456.206	0.455678	0.11545	3.94697	7.91451e-05	0.001971	651.093	0.314258	0.125796	2.49815	0.0124843	0.0496624
ENSG00000164919.10	COX6C	2007.42	1.04469	0.179044	5.83482	5.38493e-09	4.15798e-07	3327.1	0.313325	0.104194	3.00711	0.00263741	0.0135344
ENSG00000130414.11	NDUFA10	2963.1	0.629067	0.134487	4.67754	2.9034e-06	0.00011548	5073.24	0.312083	0.0889688	3.50778	0.000451864	0.00292842
ENSG00000205726.14	ITSN1	6688.26	-0.730398	0.16094	-4.53832	5.67054e-06	0.00020571	3165.23	0.31101	0.0987897	3.14821	0.00164276	0.009032
ENSG00000165672.6	PRDX3	2374.13	0.459933	0.153568	2.99498	0.0027446	0.0350214	10094.2	0.309104	0.0907118	3.40754	0.000655503	0.00407408
ENSG00000141030.12	COPS3	233.209	0.450766	0.139447	3.23252	0.00122705	0.0190131	2166.8	0.306437	0.101333	3.02406	0.00249411	0.012936
ENSG00000154305.16	MIA3	4012.22	0.837677	0.101634	8.24205	1.69278e-16	5.84918e-14	8002.75	0.301474	0.117359	2.56881	0.0102048	0.0420071
ENSG00000175470.19	PPP2R2D	918.78	0.317557	0.0931076	3.41064	0.000648098	0.0113031	1240.58	0.301098	0.111318	2.70485	0.00683359	0.0302076
ENSG00000099977.14	DDT	495.019	1.14532	0.242668	4.7197	2.3619e-06	9.58736e-05	1141.19	0.297883	0.11205	2.65849	0.00784926	0.0339054
ENSG00000248527.1	MTATP6P1	148621	1.64992	0.167012	9.87904	5.13203e-23	3.94068e-20	38302.3	0.297469	0.0898056	3.31237	0.000925103	0.00549202
ENSG00000107959.15	PITRM1	1196.22	0.612245	0.149761	4.08814	4.34839e-05	0.00119963	5074.82	0.297443	0.0848068	3.5073	0.000452676	0.00293195
ENSG00000091483.6	FH	650.998	1.03807	0.217876	4.76448	1.89341e-06	7.81186e-05	4095.85	0.295076	0.0872613	3.38152	0.000720861	0.00441811
ENSG00000168653.10	NDUFS5	1077.68	0.494913	0.159977	3.09366	0.00197707	0.0273498	3624.13	0.292904	0.0979563	2.99015	0.00278839	0.0141847
ENSG00000156502.13	SUPV3L1	535.36	0.51547	0.176181	2.9258	0.00343574	0.0416553	1216.64	0.291689	0.110956	2.62886	0.00856704	0.0364164
ENSG00000166855.9	CLPX	1077.53	0.334115	0.0915371	3.65005	0.00026219	0.00544122	2325.27	0.290146	0.0922854	3.14401	0.00166649	0.0091498
ENSG00000127540.11	UQCR11	853.237	1.12885	0.19277	5.85596	4.74254e-09	3.72437e-07	1854.88	0.289987	0.105669	2.7443	0.00606409	0.0273228
ENSG00000198420.9	TCAF1	2767.04	0.405644	0.112771	3.59705	0.000321852	0.00645054	6164.79	0.284764	0.10996	2.58971	0.00960567	0.0400136
ENSG00000087111.20	PIGS	539.547	-0.424052	0.144253	-2.93965	0.00328585	0.0402618	2753.87	0.281404	0.0951605	2.95716	0.00310492	0.0155716
ENSG00000074696.12	HACD3	1377.87	0.369382	0.122393	3.018	0.00254446	0.0329909	4515.07	0.280469	0.0990012	2.83299	0.00461149	0.0217494
ENSG00000090266.12	NDUFB2	1095.57	0.981076	0.162929	6.02151	1.72799e-09	1.49271e-07	2041.77	0.279491	0.103115	2.71047	0.00671881	0.0298383
ENSG00000085760.14	MTIF2	938.885	0.715672	0.130388	5.48879	4.04704e-08	2.59565e-06	1513.35	0.279314	0.110963	2.51718	0.0118299	0.047458
ENSG00000092148.12	HECTD1	5981.78	0.353386	0.082279	4.29498	1.74712e-05	0.00055132	9269.21	0.278289	0.0842847	3.30178	0.000960745	0.00567142
ENSG00000157600.11	TMEM164	3432	0.972685	0.173339	5.61146	2.00632e-08	1.39348e-06	5316.65	0.27703	0.0922062	3.00446	0.00266049	0.0136283
ENSG00000198899.2	MT-ATP6	227047	1.62836	0.190227	8.56008	1.12792e-17	4.65361e-15	244776	0.274919	0.0923209	2.97786	0.00290264	0.0147019
ENSG00000123472.12	ATPAF1	1446.4	0.848624	0.139977	6.06261	1.3393e-09	1.17906e-07	3909.04	0.273468	0.108225	2.52684	0.0115094	0.0464586
ENSG00000072506.12	HSD17B10	667.847	0.64847	0.171625	3.77842	0.000157828	0.00354702	1845.44	0.271429	0.0971688	2.79338	0.00521611	0.024137
ENSG00000116954.7	RRAGC	2050.05	-0.283844	0.097332	-2.91625	0.00354271	0.042802	3288.65	0.266284	0.106036	2.51126	0.0120301	0.0481058
ENSG00000165629.19	ATP5F1C	1430.59	0.93656	0.162625	5.75901	8.4607e-09	6.37273e-07	5712.12	0.251151	0.100183	2.50692	0.0121787	0.0485924
ENSG00000132676.15	DAP3	1006.4	0.477306	0.115406	4.13588	3.53604e-05	0.00100356	3488.69	0.250449	0.0943587	2.65422	0.00794916	0.0342179
ENSG00000099968.17	BCL2L13	1285.6	0.264501	0.0842874	3.13809	0.00170054	0.0243818	2814.95	0.249702	0.0940028	2.65633	0.00789967	0.0340639
ENSG00000146701.11	MDH2	529.049	1.10656	0.198304	5.58014	2.40323e-08	1.6203e-06	5079.89	0.233504	0.0893084	2.61458	0.00893381	0.0377231
ENSG00000126267.9	COX6B1	780.936	1.01378	0.221923	4.56819	4.91959e-06	0.000182785	3716.62	0.229105	0.0859728	2.66485	0.00770218	0.0333498
ENSG00000198938.2	MT-CO3	105712	2.02603	0.302923	6.68826	2.25833e-11	2.86362e-09	339609	0.228701	0.0903636	2.5309	0.0113772	0.0460509
ENSG00000111640.14	GAPDH	5187.98	0.752009	0.178068	4.22316	2.40903e-05	0.000726202	30988.3	-0.220212	0.0872395	-2.52423	0.0115954	0.0467532
ENSG00000114331.13	ACAP2	1864.7	0.424153	0.0995017	4.26277	2.01907e-05	0.000625009	5553.41	-0.230161	0.0898643	-2.56121	0.0104308	0.0428047
ENSG00000132824.13	SERINC3	5160.46	-0.272839	0.0769174	-3.54717	0.000389388	0.00751665	10440.4	-0.230902	0.0861115	-2.68143	0.00733092	0.0320214
ENSG00000115216.13	NRBP1	1137.71	-0.262878	0.076246	-3.44776	0.000565259	0.0101332	3563.35	-0.244544	0.0969179	-2.52321	0.011629	0.046851
ENSG00000185787.14	MORF4L1	5950.69	-0.331309	0.0893366	-3.70855	0.000208452	0.00449121	13389.2	-0.2478	0.0880282	-2.81501	0.00487756	0.022804
ENSG00000047849.21	MAP4	6999.15	-0.376312	0.115411	-3.26064	0.00111162	0.0175192	9993.97	-0.249513	0.0926199	-2.69394	0.00706124	0.0310261
ENSG00000100644.16	HIF1A	1640.35	0.356889	0.115399	3.09266	0.00198369	0.0274039	16778.1	-0.252207	0.0906537	-2.7821	0.00540085	0.0248357
ENSG00000137693.13	YAP1	3115.79	-0.473585	0.113399	-4.17626	2.96337e-05	0.00086501	7328.13	-0.253458	0.0935545	-2.7092	0.00674449	0.0299131
ENSG00000156515.23	HK1	2208.74	-0.43684	0.152249	-2.86924	0.00411454	0.0479847	3305.71	-0.263532	0.0981762	-2.68427	0.00726875	0.0317848
ENSG00000150593.17	PDCD4	2762.64	-0.514087	0.159761	-3.21784	0.00129158	0.0198017	3664.28	-0.263823	0.0955614	-2.76077	0.00576659	0.0261962
ENSG00000166681.13	BEX3	1478.59	-0.388194	0.116667	-3.32736	0.000876745	0.0144961	1708.18	-0.263865	0.101887	-2.5898	0.00960325	0.0400118
ENSG00000112290.12	WASF1	108.96	-0.973541	0.332569	-2.92734	0.00341877	0.041486	1400.43	-0.271729	0.10223	-2.65802	0.00786013	0.0339376
ENSG00000114999.7	TTL	1287	0.506788	0.110412	4.58997	4.43312e-06	0.000167182	2096.82	-0.27408	0.102628	-2.67061	0.00757126	0.0328876
ENSG00000129250.11	KIF1C	3876.26	-0.414641	0.132797	-3.12237	0.001794	0.0254186	4196.2	-0.275315	0.0907482	-3.03383	0.0024147	0.0125833
ENSG00000160310.17	PRMT2	1466.03	-0.221014	0.0734755	-3.00799	0.00262981	0.0337806	2163.37	-0.276318	0.103302	-2.67485	0.00747619	0.0325415
ENSG00000137409.19	MTCH1	1868.15	0.501346	0.0942063	5.32179	1.02753e-07	5.96724e-06	5318.2	-0.279413	0.109171	-2.55939	0.0104855	0.0429921
ENSG00000275832.4	ARHGAP23	472.5	-0.396816	0.137632	-2.88316	0.00393701	0.0465008	1126.9	-0.288275	0.11101	-2.59684	0.00940845	0.0394234
ENSG00000143013.12	LMO4	2989.19	-0.592262	0.157817	-3.75283	0.000174851	0.00386363	4291.5	-0.288859	0.107053	-2.69829	0.00696973	0.0306866
ENSG00000143341.11	HMCN1	2176.38	0.473105	0.160537	2.94702	0.00320851	0.0394717	2238.72	-0.29102	0.115709	-2.51511	0.0118995	0.0476797
ENSG00000002834.17	LASP1	3270.16	-0.59892	0.109283	-5.48045	4.24253e-08	2.70222e-06	13243.2	-0.293315	0.100361	-2.92259	0.00347137	0.0171114
ENSG00000134046.11	MBD2	1974.24	-0.50666	0.140894	-3.59604	0.000323096	0.00645795	2153.18	-0.296305	0.0961128	-3.08289	0.00205001	0.0109529
ENSG00000112893.9	MAN2A1	1091.76	-0.353152	0.103769	-3.40325	0.000665895	0.0115551	2720.7	-0.301632	0.113815	-2.65021	0.00804422	0.0345373
ENSG00000064042.17	LIMCH1	3819.14	-0.808754	0.19305	-4.18935	2.79751e-05	0.000827962	3407.76	-0.301971	0.0982325	-3.07405	0.00211176	0.0112435
ENSG00000150457.8	LATS2	1359.86	-0.376581	0.12562	-2.99778	0.00271952	0.0347713	1534.12	-0.303218	0.102973	-2.94463	0.00323339	0.0161142
ENSG00000125779.22	PANK2	538.985	-0.271447	0.0943308	-2.87761	0.00400702	0.0470744	996.957	-0.307327	0.1123	-2.73667	0.00620641	0.0278945
ENSG00000083720.12	OXCT1	2161.68	0.43426	0.149575	2.90329	0.00369268	0.0443619	2719.01	-0.31245	0.108551	-2.87837	0.00399738	0.0192833
ENSG00000174233.11	ADCY6	5206.43	-0.376031	0.101289	-3.71244	0.000205267	0.00444339	4855.78	-0.326997	0.110901	-2.94854	0.00319274	0.0159436
ENSG00000111799.20	COL12A1	3818.34	-1.76499	0.197427	-8.93994	3.89387e-19	1.88839e-16	74186	-0.329184	0.107372	-3.06583	0.00217063	0.0114953
ENSG00000182670.13	TTC3	6660.75	-0.364564	0.102256	-3.56522	0.000363549	0.00713749	12377.3	-0.337699	0.086547	-3.90191	9.54361e-05	0.000746581
ENSG00000159176.13	CSRP1	1638.02	0.380648	0.126633	3.00591	0.0026479	0.0339972	5942.92	-0.337866	0.131478	-2.56976	0.010177	0.0419363
ENSG00000166482.11	MFAP4	1846.6	-1.08149	0.201324	-5.37189	7.79142e-08	4.6518e-06	13578.1	-0.338846	0.116638	-2.90511	0.00367127	0.0179631
ENSG00000008441.16	NFIX	7363.18	-0.472272	0.105438	-4.47913	7.49473e-06	0.000260928	6187.12	-0.339363	0.112088	-3.02765	0.00246466	0.012813
ENSG00000085733.15	CTTN	3192.21	-0.316526	0.0857526	-3.69115	0.000223242	0.00474334	5314.96	-0.340682	0.095578	-3.56444	0.000364636	0.00242643
ENSG00000145431.10	PDGFC	668.592	-0.448589	0.109368	-4.10166	4.10189e-05	0.00114138	1255.55	-0.342278	0.126832	-2.69868	0.00696156	0.0306642
ENSG00000107554.16	DNMBP	1024.19	-0.344798	0.100106	-3.44432	0.000572498	0.0102473	722.51	-0.342906	0.130175	-2.6342	0.00843359	0.0359411
ENSG00000111962.7	UST	214.2	-1.05633	0.21541	-4.90382	9.39909e-07	4.28038e-05	663.844	-0.342941	0.127381	-2.69225	0.00709721	0.0311581
ENSG00000204843.12	DCTN1	2863	-0.244276	0.0851287	-2.86949	0.00411128	0.0479731	3943.24	-0.349231	0.0965748	-3.61617	0.000298992	0.00203458
ENSG00000134452.19	FBH1	1390.81	0.38355	0.107285	3.57507	0.000350141	0.00693334	2162.02	-0.349757	0.102736	-3.40442	0.000663051	0.00411713
ENSG00000155760.2	FZD7	224.482	-0.881633	0.228894	-3.85171	0.000117296	0.00275951	2063.18	-0.349892	0.121004	-2.89158	0.00383314	0.0186267
ENSG00000139329.4	LUM	1049.73	-0.647975	0.151362	-4.28098	1.86076e-05	0.000579245	10535.5	-0.351068	0.123855	-2.83451	0.00458962	0.0216668
ENSG00000138801.8	PAPSS1	711.842	-0.537596	0.156244	-3.44075	0.000580097	0.0103322	2518.28	-0.352727	0.128439	-2.74625	0.00602809	0.0271914
ENSG00000187079.16	TEAD1	4110.6	-0.368977	0.120243	-3.06859	0.00215075	0.0291437	8214.38	-0.353406	0.0873533	-4.04571	5.21655e-05	0.000437538
ENSG00000120093.11	HOXB3	1123.36	-0.635234	0.140898	-4.50845	6.53024e-06	0.000231134	875.772	-0.355983	0.116999	-3.04262	0.00234528	0.0122795
ENSG00000173950.15	XXYLT1	112.259	-0.640245	0.201662	-3.17485	0.00149916	0.0222012	967.101	-0.355999	0.11244	-3.16614	0.00154477	0.00855956
ENSG00000117122.13	MFAP2	26.4895	-1.47716	0.405175	-3.64575	0.000266618	0.00552233	951.503	-0.356252	0.142728	-2.49603	0.0125592	0.0498905
ENSG00000154380.17	ENAH	2544.55	0.389921	0.0808228	4.8244	1.40428e-06	6.02774e-05	4451.79	-0.359225	0.0921211	-3.89948	9.63989e-05	0.000752927
ENSG00000019144.18	PHLDB1	9056.88	-0.86435	0.2211	-3.90931	9.256e-05	0.00224639	3014.71	-0.3622	0.138755	-2.61035	0.00904491	0.038101
ENSG00000168994.13	PXDC1	490.848	-0.608002	0.179841	-3.38078	0.000722816	0.0123644	1747.87	-0.36322	0.10573	-3.43536	0.000591764	0.00371859
ENSG00000134250.19	NOTCH2	11223.1	-0.517194	0.114223	-4.52795	5.95601e-06	0.000214657	12891.2	-0.364633	0.115239	-3.16413	0.00155545	0.00860676
ENSG00000139112.10	GABARAPL1	2961.45	0.613992	0.137089	4.47879	7.5067e-06	0.000261016	2893.22	-0.366504	0.114778	-3.19315	0.00140729	0.00788575
ENSG00000164093.16	PITX2	25.1997	2.07675	0.628965	3.30185	0.000960498	0.0155851	756.33	-0.368322	0.139769	-2.63523	0.00840814	0.0358673
ENSG00000111669.14	TPI1	1658.69	0.582695	0.117081	4.97687	6.46222e-07	3.1013e-05	6631.35	-0.368373	0.106417	-3.46162	0.000536944	0.0034141
ENSG00000151276.23	MAGI1	2448.99	-0.483628	0.123487	-3.91641	8.98755e-05	0.00219178	909.941	-0.369023	0.12188	-3.02775	0.00246385	0.0128125
ENSG00000154122.13	ANKH	1283.79	0.289086	0.0933528	3.0967	0.00195686	0.027169	2715.78	-0.373328	0.098039	-3.80795	0.000140125	0.00105107
ENSG00000162616.8	DNAJB4	839.786	0.511796	0.123077	4.15835	3.20556e-05	0.000921114	1248.17	-0.376379	0.145217	-2.59183	0.00954663	0.0398343
ENSG00000213719.8	CLIC1	948.827	-0.388179	0.120319	-3.22625	0.00125424	0.0193476	3287.08	-0.377539	0.120184	-3.14135	0.00168171	0.00922574
ENSG00000114861.20	FOXP1	2534.91	0.348651	0.115582	3.01647	0.00255736	0.0331115	865.221	-0.381299	0.125584	-3.03622	0.00239567	0.0124972
ENSG00000164010.14	ERMAP	553.051	-0.512169	0.148956	-3.4384	0.000585159	0.0103756	760.557	-0.382046	0.119811	-3.18874	0.00142895	0.00799932
ENSG00000204262.12	COL5A2	3421.77	-0.428143	0.13429	-3.18819	0.00143166	0.0214967	46745.3	-0.391343	0.105229	-3.71895	0.000200051	0.00144074
ENSG00000090863.11	GLG1	4285.21	-0.275127	0.08796	-3.12787	0.00176081	0.0250509	6805.17	-0.392356	0.104032	-3.7715	0.000162268	0.0011955
ENSG00000149131.15	SERPING1	2893.07	-0.52775	0.166313	-3.17322	0.00150757	0.0222524	708.216	-0.393305	0.121855	-3.22765	0.0012481	0.00712021
ENSG00000100968.13	NFATC4	388.26	-0.505129	0.169977	-2.97175	0.00296109	0.0371049	474.242	-0.397597	0.140921	-2.82143	0.00478104	0.0224002
ENSG00000129474.15	AJUBA	224.157	-0.80887	0.224561	-3.60201	0.000315762	0.00635269	892.106	-0.402892	0.131944	-3.05351	0.00226184	0.0118896
ENSG00000184347.14	SLIT3	4172.38	-0.806848	0.122534	-6.58467	4.55907e-11	5.36282e-09	17632.2	-0.402972	0.114751	-3.51171	0.00044524	0.00289493
ENSG00000112096.17	SOD2	11430.4	0.422598	0.0638187	6.62185	3.54732e-11	4.28203e-09	8858.82	-0.405496	0.113747	-3.56489	0.000364011	0.0024239
ENSG00000064309.14	CDON	1724.65	-0.553366	0.135457	-4.08517	4.40449e-05	0.00120853	823.237	-0.4061	0.126036	-3.2221	0.00127254	0.00723474
ENSG00000186174.12	BCL9L	1957.43	-0.381169	0.131459	-2.89953	0.00373721	0.0447607	2503.62	-0.406356	0.147205	-2.76048	0.00577167	0.0262133
ENSG00000130382.8	MLLT1	487.29	-0.380558	0.12745	-2.98595	0.00282699	0.0357685	1368.83	-0.409014	0.122048	-3.35126	0.000804454	0.00485556
ENSG00000197712.11	FAM114A1	842.947	-0.68019	0.144985	-4.69145	2.71282e-06	0.000108525	3310.99	-0.409985	0.104642	-3.91799	8.9292e-05	0.000702388
ENSG00000107331.16	ABCA2	671.864	0.945589	0.130127	7.26664	3.68547e-13	6.40739e-11	1949.33	-0.410642	0.137851	-2.97889	0.00289292	0.0146564
ENSG00000071282.11	LMCD1	1059.26	-0.658559	0.193766	-3.39874	0.000676982	0.0117108	1562.52	-0.413134	0.103819	-3.97936	6.9101e-05	0.00055951
ENSG00000113721.13	PDGFRB	2491.64	-0.325654	0.0935239	-3.48204	0.000497601	0.00910939	9972.99	-0.414829	0.127132	-3.26299	0.00110244	0.00639391
ENSG00000161638.10	ITGA5	677.866	-0.462098	0.135995	-3.39791	0.000679029	0.0117305	3829.54	-0.415768	0.146672	-2.83468	0.00458719	0.0216605
ENSG00000122691.12	TWIST1	280.025	-1.82546	0.237184	-7.69638	1.39971e-14	3.19771e-12	592.894	-0.415989	0.151527	-2.74531	0.00604541	0.0272448
ENSG00000115419.12	GLS	1545.19	-0.494842	0.128587	-3.84832	0.000118933	0.00278615	12099.4	-0.416724	0.121424	-3.43198	0.000599196	0.00376178
ENSG00000128595.16	CALU	2501.77	-0.363327	0.0775553	-4.68475	2.80295e-06	0.000111968	20973.8	-0.417896	0.126108	-3.31379	0.000920413	0.00546581
ENSG00000182095.14	TNRC18	1599.09	-0.323259	0.100998	-3.20065	0.00137118	0.0207464	1349.59	-0.419149	0.154749	-2.70857	0.00675735	0.0299475
ENSG00000065308.4	TRAM2	757.806	-0.30939	0.10664	-2.90125	0.0037168	0.0445742	4013.67	-0.419611	0.135278	-3.10184	0.00192324	0.0103535
ENSG00000060718.21	COL11A1	99.3388	-5.005	0.713279	-7.01689	2.26864e-12	3.33575e-10	10162.5	-0.419652	0.119669	-3.50678	0.00045356	0.00293654
ENSG00000182158.14	CREB3L2	2150.79	-0.478003	0.123277	-3.87747	0.000105546	0.00252215	3593.22	-0.420423	0.116954	-3.59478	0.00032467	0.00219279
ENSG00000125755.18	SYMPK	704.056	-0.292526	0.0948334	-3.08463	0.00203807	0.0279734	1289.32	-0.42075	0.122274	-3.44105	0.000579463	0.00364826
ENSG00000230606.10	AC092683.1	1193.57	-0.343632	0.0924945	-3.71516	0.000203075	0.00439938	449.789	-0.421086	0.13769	-3.05822	0.00222654	0.0117431
ENSG00000162599.15	NFIA	7800.54	0.195503	0.066929	2.92105	0.00348852	0.0422396	2925.69	-0.421188	0.112743	-3.73583	0.000187099	0.00136029
ENSG00000143437.20	ARNT	2044.62	-0.328389	0.100397	-3.27091	0.00107201	0.0170112	1934.98	-0.427002	0.105997	-4.02844	5.61472e-05	0.000467188
ENSG00000196199.13	MPHOSPH8	2052.62	-0.302817	0.0928798	-3.26031	0.0011129	0.0175292	1165.87	-0.427429	0.128032	-3.33845	0.000842463	0.00506497
ENSG00000159403.16	C1R	2182.03	-0.784885	0.14978	-5.24025	1.60362e-07	8.9014e-06	4067.98	-0.427788	0.139435	-3.06801	0.00215492	0.0114335
ENSG00000115902.10	SLC1A4	266.157	0.396322	0.133602	2.96643	0.00301275	0.0375988	1473.96	-0.428652	0.123736	-3.46425	0.000531705	0.00338621
ENSG00000187109.13	NAP1L1	3669.77	-0.397023	0.0824812	-4.81349	1.48315e-06	6.30749e-05	5047.02	-0.430244	0.134928	-3.18869	0.00142917	0.00799932
ENSG00000084234.17	APLP2	8849.39	-0.228315	0.0794374	-2.87415	0.0040512	0.0474925	17859	-0.43042	0.0919376	-4.68165	2.84571e-06	3.1946e-05
ENSG00000128872.9	TMOD2	1004.8	0.456377	0.110648	4.12458	3.71417e-05	0.00104659	399.551	-0.430693	0.14949	-2.88107	0.00396322	0.0191418
ENSG00000164920.9	OSR2	94.6056	-1.25033	0.374813	-3.33587	0.000850329	0.0141175	294.106	-0.43094	0.165968	-2.59653	0.00941714	0.0394349
ENSG00000121440.14	PDZRN3	1133.08	-0.876632	0.173265	-5.05948	4.20392e-07	2.13228e-05	1000.06	-0.43121	0.128403	-3.35826	0.000784351	0.00474864
ENSG00000048052.21	HDAC9	800.991	-0.664784	0.159311	-4.17286	3.00795e-05	0.000874065	492.274	-0.436448	0.145206	-3.00573	0.00264947	0.0135788
ENSG00000142279.12	WTIP	779.51	-0.305863	0.099656	-3.06918	0.00214644	0.0291138	437.853	-0.436546	0.156857	-2.78307	0.00538466	0.0247899
ENSG00000137809.16	ITGA11	669.246	-1.08726	0.181497	-5.99053	2.09155e-09	1.7627e-07	19220.3	-0.436787	0.117043	-3.73186	0.000190069	0.00137885
ENSG00000120837.7	NFYB	621.548	-0.324957	0.0966868	-3.36092	0.000776823	0.0131177	910.144	-0.438252	0.11755	-3.72821	0.000192843	0.00139693
ENSG00000169925.16	BRD3	765.114	-0.332068	0.0943467	-3.51965	0.000432109	0.00818135	696.456	-0.44327	0.11983	-3.69915	0.000216324	0.00154395
ENSG00000168497.4	CAVIN2	3272.89	0.444585	0.108235	4.1076	3.99785e-05	0.00111742	5583.75	-0.44334	0.15103	-2.93544	0.00333076	0.0165208
ENSG00000213064.9	SFT2D2	3048.2	-0.225516	0.075348	-2.993	0.00276251	0.0351911	2853.97	-0.451095	0.0995669	-4.53057	5.8825e-06	6.19424e-05
ENSG00000107863.17	ARHGAP21	3906.79	-0.439649	0.105963	-4.14908	3.33816e-05	0.000956237	5868.54	-0.452126	0.0973097	-4.64625	3.38016e-06	3.74171e-05
ENSG00000103494.13	RPGRIP1L	162.671	-0.706986	0.182534	-3.87318	0.000107426	0.00255999	321.397	-0.452413	0.158295	-2.85803	0.00426274	0.0203803
ENSG00000085185.15	BCORL1	323.527	-0.525087	0.153254	-3.42625	0.00061198	0.0107683	363.35	-0.45262	0.155005	-2.92004	0.00349987	0.017222
ENSG00000164692.17	COL1A2	9941.25	-0.885817	0.172274	-5.14192	2.71949e-07	1.44567e-05	265737	-0.453458	0.116237	-3.90114	9.57413e-05	0.000748379
ENSG00000178033.5	CALHM5	496.121	0.623025	0.198356	3.14094	0.00168406	0.0242288	981.655	-0.453756	0.114109	-3.97651	6.9934e-05	0.00056532
ENSG00000083544.14	TDRD3	1107.83	0.403595	0.116323	3.46962	0.000521198	0.00948484	483.259	-0.453861	0.141235	-3.21353	0.00131115	0.00741214
ENSG00000145555.14	MYO10	1889.71	0.73392	0.141574	5.18399	2.17187e-07	1.17951e-05	676.879	-0.454451	0.131027	-3.46837	0.000523619	0.00334436
ENSG00000148180.19	GSN	16068.7	-0.542449	0.158531	-3.42172	0.000622259	0.0109144	5556.29	-0.454922	0.114931	-3.95822	7.55096e-05	0.000604991
ENSG00000169851.15	PCDH7	432.767	-2.11075	0.227756	-9.26759	1.90404e-20	1.09653e-17	2805.29	-0.455135	0.120725	-3.77	0.000163246	0.00120092
ENSG00000169604.19	ANTXR1	1791.69	-0.411566	0.121887	-3.37662	0.000733817	0.0124907	9868.49	-0.456851	0.102484	-4.45779	8.28082e-06	8.45529e-05
ENSG00000116117.17	PARD3B	1091.07	-0.643366	0.147742	-4.35467	1.33269e-05	0.000433421	1227.8	-0.457601	0.130329	-3.51113	0.000446204	0.0028993
ENSG00000162104.9	ADCY9	394.702	-0.350866	0.112932	-3.10688	0.00189072	0.0264245	752.037	-0.458652	0.142825	-3.21128	0.00132143	0.00745721
ENSG00000173517.10	PEAK1	4121.39	-0.287944	0.0734849	-3.91841	8.91335e-05	0.00217661	6565.47	-0.45917	0.087984	-5.21879	1.801e-07	2.5113e-06
ENSG00000148737.16	TCF7L2	1262.91	-0.524918	0.168218	-3.12046	0.00180568	0.0255578	1839.82	-0.461173	0.0955616	-4.82593	1.39353e-06	1.66303e-05
ENSG00000153814.12	JAZF1	408.844	-0.460382	0.130461	-3.5289	0.000417298	0.00796091	984.889	-0.461836	0.117595	-3.92733	8.58934e-05	0.000677263
ENSG00000132718.8	SYT11	277.404	0.492536	0.105764	4.65695	3.20929e-06	0.000125836	708.214	-0.462359	0.152161	-3.03861	0.00237669	0.012408
ENSG00000105355.8	PLIN3	281.524	-0.812512	0.168527	-4.82125	1.42661e-06	6.1046e-05	2034.49	-0.463001	0.166142	-2.78678	0.0053235	0.0245766
ENSG00000150938.9	CRIM1	5215.75	-0.703972	0.1578	-4.46116	8.15173e-06	0.000281673	7008.86	-0.46432	0.114966	-4.03877	5.37324e-05	0.000449921
ENSG00000137076.20	TLN1	11662.2	-0.410899	0.12919	-3.18057	0.00146985	0.0219035	11665	-0.467031	0.10248	-4.55727	5.18217e-06	5.52413e-05
ENSG00000196230.12	TUBB	4179.14	-0.359229	0.100613	-3.57039	0.000356445	0.00703299	17082.2	-0.467581	0.125068	-3.73863	0.000185029	0.00134819
ENSG00000122970.15	IFT81	303.688	-0.420743	0.103358	-4.07073	4.68651e-05	0.00127009	400.526	-0.468995	0.146255	-3.20669	0.0013427	0.00756008
ENSG00000135749.18	PCNX2	314.206	-0.783365	0.162906	-4.8087	1.51915e-06	6.45069e-05	327.951	-0.47139	0.163909	-2.87593	0.00402838	0.0193952
ENSG00000151176.7	PLBD2	1652.06	-0.476984	0.143438	-3.32536	0.000883059	0.0145666	4175.21	-0.471727	0.106022	-4.44934	8.61346e-06	8.74997e-05
ENSG00000167123.18	CERCAM	171.155	-0.709506	0.20907	-3.39363	0.000689732	0.0118793	2648.78	-0.472004	0.153252	-3.07991	0.00207062	0.0110541
ENSG00000142156.14	COL6A1	9384.25	-0.672244	0.139112	-4.8324	1.34899e-06	5.83572e-05	45672.8	-0.472685	0.117125	-4.03573	5.4433e-05	0.000454638
ENSG00000174099.11	MSRB3	1766.49	-0.520164	0.132898	-3.91401	9.07761e-05	0.00220503	4129.5	-0.476763	0.0902092	-5.28508	1.25651e-07	1.80008e-06
ENSG00000232931.5	LINC00342	1070.28	-0.601209	0.118534	-5.07203	3.93598e-07	2.01486e-05	223.153	-0.481349	0.176225	-2.73145	0.00630565	0.0282574
ENSG00000116132.11	PRRX1	2463.73	-0.742669	0.149777	-4.95849	7.10437e-07	3.3399e-05	3479.14	-0.483155	0.143275	-3.37221	0.000745662	0.00454907
ENSG00000160789.19	LMNA	3968.93	-0.518312	0.107172	-4.83625	1.32309e-06	5.74162e-05	8328.2	-0.484103	0.125458	-3.85869	0.000113998	0.000877935
ENSG00000071205.11	ARHGAP10	1248.64	-0.363184	0.100972	-3.59687	0.000322065	0.00645054	581.956	-0.484233	0.143979	-3.36323	0.000770368	0.00467253
ENSG00000112186.11	CAP2	880.668	-1.01374	0.193376	-5.24233	1.58566e-07	8.81937e-06	2371.96	-0.485607	0.127762	-3.80089	0.000144178	0.001077
ENSG00000245694.9	CRNDE	171.214	-2.6073	0.295871	-8.81227	1.22632e-18	5.64987e-16	482.39	-0.485673	0.16603	-2.9252	0.0034423	0.0169892
ENSG00000130956.13	HABP4	853.22	-0.449216	0.126441	-3.55276	0.000381213	0.0074106	654.792	-0.486362	0.131424	-3.7007	0.000215002	0.00153562
ENSG00000169083.16	AR	2844.55	-0.808814	0.14215	-5.68988	1.27129e-08	9.29688e-07	3040.58	-0.487481	0.114739	-4.2486	2.1511e-05	0.000200292
ENSG00000185567.6	AHNAK2	1136.13	-1.498	0.234749	-6.38128	1.75617e-10	1.81141e-08	2181.67	-0.488331	0.162047	-3.01352	0.00258234	0.0133034
ENSG00000108821.13	COL1A1	4745.43	-1.23653	0.309125	-4.0001	6.33154e-05	0.0016222	231693	-0.48836	0.138871	-3.51664	0.000437038	0.0028472
ENSG00000135046.13	ANXA1	6945.98	-0.394392	0.138078	-2.85629	0.00428617	0.0494295	21191.3	-0.489138	0.160306	-3.05127	0.00227875	0.0119658
ENSG00000159842.15	ABR	1417.5	0.405993	0.133257	3.04669	0.00231372	0.0307788	2015.75	-0.491103	0.100205	-4.90097	9.53631e-07	1.18207e-05
ENSG00000187134.13	AKR1C1	5211.21	0.577936	0.116279	4.97024	6.68717e-07	3.18583e-05	24588.8	-0.492163	0.130962	-3.75807	0.000171228	0.00125546
ENSG00000153956.15	CACNA2D1	3660.75	1.16047	0.195964	5.92187	3.18307e-09	2.58034e-07	2629.76	-0.493063	0.0926605	-5.32118	1.03096e-07	1.50295e-06
ENSG00000064666.14	CNN2	671.519	-0.624782	0.21409	-2.91831	0.00351929	0.0425563	3706.47	-0.496649	0.128911	-3.85264	0.00011685	0.000896104
ENSG00000037965.5	HOXC8	30.3997	-1.15122	0.39521	-2.91292	0.00358064	0.0432036	563.668	-0.496748	0.136389	-3.64214	0.000270376	0.00187126
ENSG00000145779.7	TNFAIP8	779.313	-0.513032	0.159441	-3.21769	0.00129227	0.0198017	1225.2	-0.501153	0.116671	-4.29543	1.74352e-05	0.000165206
ENSG00000083857.13	FAT1	5049.47	-0.555368	0.158653	-3.50052	0.000464356	0.00862069	13181.6	-0.501226	0.0917892	-5.46062	4.74467e-08	7.35386e-07
ENSG00000087245.12	MMP2	2911.85	-1.28227	0.159099	-8.05958	7.6557e-16	2.22765e-13	24744.1	-0.503908	0.137362	-3.66846	0.00024402	0.00170744
ENSG00000197496.5	SLC2A10	240.842	-0.745784	0.167604	-4.44968	8.59968e-06	0.000295673	1653.63	-0.504063	0.116364	-4.33177	1.47912e-05	0.000142809
ENSG00000140545.14	MFGE8	1001.87	-0.638139	0.135633	-4.70488	2.54011e-06	0.000102207	3392.59	-0.504297	0.106752	-4.72399	2.31264e-06	2.65007e-05
ENSG00000110811.19	P3H3	78.9757	-0.788641	0.252251	-3.12642	0.00176951	0.025136	490.691	-0.504359	0.159287	-3.16635	0.00154366	0.00855579
ENSG00000253276.2	CCDC71L	256.545	-0.683295	0.228813	-2.98626	0.00282416	0.0357619	1243.94	-0.504801	0.123088	-4.10114	4.11126e-05	0.000354868
ENSG00000149451.17	ADAM33	344.853	-1.05691	0.196722	-5.3726	7.76074e-08	4.64351e-06	693.032	-0.505011	0.166987	-3.02425	0.00249251	0.0129345
ENSG00000140092.14	FBLN5	1764.65	-0.612046	0.147555	-4.14793	3.35502e-05	0.00096007	8574.71	-0.505039	0.116616	-4.33079	1.48575e-05	0.000143365
ENSG00000080503.23	SMARCA2	6942.95	-0.316699	0.104403	-3.03344	0.00241783	0.0318418	5305.7	-0.506027	0.0951865	-5.31616	1.05979e-07	1.54149e-06
ENSG00000135052.16	GOLM1	359.155	-0.496393	0.121432	-4.08781	4.35459e-05	0.00120014	1103.03	-0.509208	0.149602	-3.40376	0.000664657	0.00412277
ENSG00000266074.8	BAHCC1	519.597	-0.514746	0.122191	-4.21265	2.52396e-05	0.000756626	302.929	-0.509587	0.183388	-2.77874	0.00545707	0.0250652
ENSG00000184719.11	RNLS	179.449	0.479615	0.143291	3.34714	0.000816506	0.0136626	726.469	-0.510964	0.162676	-3.14099	0.00168376	0.00923441
ENSG00000114251.14	WNT5A	124.518	1.60647	0.267579	6.00371	1.92865e-09	1.64548e-07	1260.25	-0.511962	0.124457	-4.11355	3.89621e-05	0.000339253
ENSG00000196155.12	PLEKHG4	98.3716	-0.823767	0.235068	-3.50438	0.000457671	0.00853682	336.175	-0.512599	0.177336	-2.89055	0.00384568	0.0186785
ENSG00000090376.10	IRAK3	884.074	-0.505392	0.174838	-2.89064	0.00384463	0.0457725	654.784	-0.513666	0.133744	-3.84067	0.000122697	0.000934096
ENSG00000145730.20	PAM	2070.39	-0.654122	0.112572	-5.81071	6.22074e-09	4.73718e-07	5794.85	-0.514928	0.124399	-4.13933	3.48315e-05	0.000307875
ENSG00000141736.13	ERBB2	237.305	-0.484323	0.168081	-2.8815	0.00395792	0.046716	1115.08	-0.514997	0.121875	-4.22561	2.38292e-05	0.000220124
ENSG00000131711.14	MAP1B	3609.41	-0.847463	0.224823	-3.76947	0.000163593	0.00364988	12600	-0.515111	0.0854929	-6.0252	1.68905e-09	3.25208e-08
ENSG00000011465.16	DCN	8559.17	-0.948064	0.142958	-6.63175	3.31738e-11	4.03975e-09	21654.3	-0.520636	0.134796	-3.86239	0.000112284	0.000866776
ENSG00000172037.13	LAMB2	4332.01	-0.536016	0.101183	-5.29751	1.17394e-07	6.70481e-06	12749.5	-0.520813	0.125658	-4.14467	3.403e-05	0.00030146
ENSG00000163359.15	COL6A3	10423.6	-0.696806	0.162142	-4.2975	1.72737e-05	0.000546335	94883.8	-0.521328	0.171415	-3.04131	0.00235548	0.0123199
ENSG00000178202.12	KDELC2	779.098	-0.414668	0.125994	-3.29116	0.000997753	0.0161009	1318.85	-0.521472	0.133202	-3.9149	9.04423e-05	0.000710312
ENSG00000135931.17	ARMC9	127.507	-0.468083	0.155853	-3.00336	0.00267012	0.034224	306.107	-0.522028	0.172424	-3.02758	0.00246524	0.012813
ENSG00000084636.17	COL16A1	657.312	-1.48439	0.203835	-7.28233	3.28096e-13	5.85132e-11	5053.52	-0.522336	0.164452	-3.17623	0.00149204	0.00831142
ENSG00000125863.19	MKKS	414.361	0.405014	0.124091	3.26385	0.00109908	0.0173511	1059.39	-0.522744	0.141539	-3.69329	0.000221376	0.00157266
ENSG00000237125.9	HAND2-AS1	388.541	-0.395941	0.122612	-3.22923	0.00124123	0.0192006	405.697	-0.523651	0.14892	-3.51632	0.000437575	0.00284976
ENSG00000198873.11	GRK5	568.198	0.334463	0.113805	2.93892	0.00329362	0.0403391	182.34	-0.523783	0.199946	-2.61962	0.0088027	0.0372624
ENSG00000142173.14	COL6A2	4818.16	-0.676139	0.165904	-4.07549	4.59181e-05	0.00124687	30174.4	-0.525649	0.148046	-3.55057	0.000384393	0.00253835
ENSG00000134504.13	KCTD1	152.524	0.842953	0.249638	3.3767	0.000733603	0.0124907	219.586	-0.526189	0.178007	-2.956	0.0031166	0.0156144
ENSG00000008735.13	MAPK8IP2	146.458	3.07932	0.38128	8.07627	6.67764e-16	1.96372e-13	712.462	-0.526204	0.176753	-2.97705	0.00291035	0.0147372
ENSG00000131016.16	AKAP12	11479.4	-0.823751	0.145526	-5.66051	1.50921e-08	1.08508e-06	1540.75	-0.526493	0.136644	-3.85302	0.00011667	0.000895414
ENSG00000165795.23	NDRG2	4773.78	0.846248	0.137575	6.15119	7.69035e-10	7.13371e-08	213.283	-0.526713	0.185548	-2.83869	0.00452993	0.0214172
ENSG00000106571.13	GLI3	596.1	-0.854719	0.171443	-4.98544	6.18212e-07	2.97204e-05	589.331	-0.528439	0.143812	-3.67452	0.000238297	0.00167136
ENSG00000171444.17	MCC	1431.21	0.271238	0.0764358	3.54857	0.000387324	0.00749776	1333.36	-0.528854	0.109316	-4.83785	1.31251e-06	1.572e-05
ENSG00000131067.16	GGT7	110.137	-0.59591	0.170056	-3.50419	0.000457995	0.00853699	354.859	-0.529146	0.169462	-3.1225	0.00179325	0.00975679
ENSG00000164099.3	PRSS12	90.116	-1.0553	0.322699	-3.27023	0.0010746	0.0170328	2368.68	-0.533426	0.105894	-5.03737	4.71977e-07	6.17392e-06
ENSG00000124212.5	PTGIS	837.411	-0.776734	0.235729	-3.29503	0.000984125	0.0159089	1004.04	-0.534055	0.112265	-4.75711	1.96384e-06	2.27266e-05
ENSG00000149970.15	CNKSR2	514.405	-0.418676	0.133866	-3.12757	0.00176259	0.0250634	212.145	-0.534922	0.200153	-2.67256	0.00752749	0.0327433
ENSG00000122707.11	RECK	754.429	-0.966537	0.172816	-5.59287	2.23351e-08	1.53203e-06	3713.02	-0.53698	0.116946	-4.59168	4.3969e-06	4.75076e-05
ENSG00000106333.12	PCOLCE	280.012	-0.740941	0.150101	-4.93628	7.96282e-07	3.69943e-05	2180.24	-0.537819	0.125303	-4.29213	1.76965e-05	0.000167523
ENSG00000172830.12	SSH3	168.986	-0.587901	0.193749	-3.03434	0.00241061	0.0317922	224.906	-0.538572	0.191638	-2.81037	0.00494851	0.0230706
ENSG00000172379.20	ARNT2	99.3059	2.59525	0.365318	7.10409	1.21114e-12	1.87037e-10	190.561	-0.538923	0.207553	-2.59655	0.00941647	0.0394349
ENSG00000163430.11	FSTL1	8672.88	-0.568435	0.139343	-4.0794	4.51519e-05	0.0012309	69093.1	-0.539491	0.0912365	-5.9131	3.3572e-09	6.26362e-08
ENSG00000049323.15	LTBP1	975.17	0.290537	0.0798751	3.63739	0.000275412	0.00566882	2909.51	-0.539789	0.118897	-4.53997	5.62618e-06	5.94956e-05
ENSG00000158966.14	CACHD1	1127.99	-0.804031	0.150078	-5.35743	8.4414e-08	5.00741e-06	328.296	-0.543477	0.156528	-3.47206	0.000516472	0.00330402
ENSG00000150347.15	ARID5B	2420.04	-0.672403	0.180932	-3.71632	0.000202143	0.00438263	4394.3	-0.545073	0.0970043	-5.61906	1.92001e-08	3.17393e-07
ENSG00000229847.8	EMX2OS	568.016	-0.5611	0.148096	-3.78875	0.000151406	0.00342496	1196.28	-0.546034	0.105941	-5.15414	2.54797e-07	3.4916e-06
ENSG00000114770.16	ABCC5	990.813	0.32654	0.102861	3.17457	0.00150059	0.0222012	1002.19	-0.547854	0.129816	-4.22022	2.44063e-05	0.000224932
ENSG00000122642.10	FKBP9	3881.93	-0.317385	0.0907878	-3.4959	0.000472463	0.00875942	8833.08	-0.547943	0.0965332	-5.67621	1.37708e-08	2.32084e-07
ENSG00000174718.11	KIAA1551	1084.23	0.453407	0.13155	3.44665	0.000567593	0.0101685	1103.53	-0.5501	0.110746	-4.96723	6.79172e-07	8.64556e-06
ENSG00000198964.13	SGMS1	400.286	-0.373921	0.127137	-2.94109	0.00327064	0.0400933	1021.35	-0.551549	0.117137	-4.70859	2.4944e-06	2.83384e-05
ENSG00000262454.3	MIR193BHG	627.366	0.607589	0.117316	5.1791	2.22961e-07	1.20377e-05	543.409	-0.557031	0.166231	-3.35094	0.000805366	0.00485959
ENSG00000120820.12	GLT8D2	166.118	-0.424334	0.134073	-3.16496	0.00155106	0.0227338	548.545	-0.561067	0.202839	-2.76607	0.00567369	0.0258392
ENSG00000142798.19	HSPG2	11842.8	-0.443022	0.140492	-3.15337	0.00161396	0.023455	18908	-0.562132	0.166007	-3.38619	0.000708709	0.00435707
ENSG00000136026.13	CKAP4	651.64	-0.326372	0.10132	-3.22119	0.0012766	0.0196269	4517.16	-0.562535	0.11547	-4.87169	1.10649e-06	1.34966e-05
ENSG00000159216.18	RUNX1	865.663	-0.630119	0.207453	-3.03741	0.00238623	0.0315309	2362.51	-0.567565	0.140061	-4.05227	5.07224e-05	0.000426695
ENSG00000172260.14	NEGR1	1074.81	-0.511029	0.0963027	-5.30649	1.11757e-07	6.42263e-06	1186.32	-0.56779	0.126994	-4.47101	7.78526e-06	7.99034e-05
ENSG00000115170.13	ACVR1	706.137	-0.571667	0.167293	-3.41716	0.000632781	0.0110709	1058.44	-0.57354	0.13855	-4.1396	3.47913e-05	0.000307808
ENSG00000154447.14	SH3RF1	528.048	-0.565675	0.124964	-4.5267	5.99118e-06	0.000215643	752.363	-0.573858	0.157775	-3.6372	0.000275617	0.00190091
ENSG00000168502.17	MTCL1	94.1555	-1.95401	0.311384	-6.27526	3.49053e-10	3.48335e-08	883.204	-0.574793	0.134965	-4.25883	2.05503e-05	0.000192158
ENSG00000120075.5	HOXB5	193.966	-2.53274	0.213078	-11.8865	1.3916e-32	3.4971e-29	397.48	-0.576023	0.181025	-3.182	0.00146262	0.00816587
ENSG00000144810.15	COL8A1	855.264	-2.31992	0.236779	-9.79783	1.15035e-22	8.59433e-20	12296.8	-0.576775	0.127985	-4.50659	6.58766e-06	6.88206e-05
ENSG00000119242.8	CCDC92	961.808	-0.63654	0.188375	-3.37911	0.000727204	0.0124087	1621.08	-0.578217	0.104289	-5.54439	2.94979e-08	4.76136e-07
ENSG00000185483.11	ROR1	223.562	-0.594863	0.200369	-2.96883	0.00298933	0.0373704	990.285	-0.579243	0.150197	-3.85655	0.000114997	0.000883945
ENSG00000128567.16	PODXL	2313.07	0.532554	0.109635	4.85754	1.18855e-06	5.26525e-05	163.624	-0.579457	0.208185	-2.78337	0.0053797	0.0247786
ENSG00000170876.7	TMEM43	1144.92	-0.465737	0.120101	-3.87788	0.000105373	0.00252215	3223.11	-0.580073	0.107532	-5.39442	6.87465e-08	1.0372e-06
ENSG00000144366.15	GULP1	494.139	0.433078	0.120183	3.60349	0.000313976	0.00633021	744.229	-0.58182	0.146112	-3.98201	6.83358e-05	0.000553991
ENSG00000123612.15	ACVR1C	3613.46	-0.587684	0.166501	-3.5296	0.000416181	0.00794509	2027.52	-0.582594	0.145213	-4.01198	6.02114e-05	0.000495199
ENSG00000170919.15	TPT1-AS1	689.078	-0.39204	0.110559	-3.546	0.00039113	0.00753449	310.276	-0.58518	0.159293	-3.67361	0.000239151	0.00167558
ENSG00000138336.8	TET1	622.17	-0.545838	0.154503	-3.53286	0.000411095	0.00786428	396.06	-0.591767	0.185106	-3.19691	0.00138907	0.00779461
ENSG00000196975.15	ANXA4	895.865	-0.368552	0.0920765	-4.00267	6.26306e-05	0.00161259	1383.18	-0.591872	0.141718	-4.1764	2.96153e-05	0.00026639
ENSG00000079308.18	TNS1	59213.1	-0.497228	0.16625	-2.99084	0.00278213	0.0354081	12689.3	-0.59364	0.133134	-4.45897	8.23559e-06	8.41343e-05
ENSG00000138031.14	ADCY3	891.655	1.15195	0.184242	6.2524	4.04198e-10	3.93424e-08	403.266	-0.595421	0.18233	-3.26562	0.00109225	0.0063422
ENSG00000129038.15	LOXL1	79.6547	-0.821001	0.284441	-2.88637	0.00389716	0.0462444	2575.96	-0.59684	0.154686	-3.85839	0.000114135	0.000878169
ENSG00000116711.9	PLA2G4A	487.068	0.844159	0.220387	3.83034	0.000127966	0.00296426	1212.54	-0.597331	0.116554	-5.12494	2.97634e-07	4.02038e-06
ENSG00000141905.18	NFIC	5204.63	-0.325317	0.0885168	-3.6752	0.00023766	0.00500735	3908.06	-0.597337	0.125292	-4.76757	1.8646e-06	2.16412e-05
ENSG00000166073.10	GPR176	111.396	-0.706785	0.230519	-3.06605	0.00216903	0.029291	995.988	-0.597426	0.142862	-4.18183	2.89168e-05	0.000261409
ENSG00000198796.6	ALPK2	125.422	-1.33001	0.217379	-6.11837	9.45355e-10	8.5962e-08	1191.7	-0.600047	0.13657	-4.3937	1.11437e-05	0.000110547
ENSG00000021645.18	NRXN3	152.244	0.745372	0.247556	3.01092	0.00260454	0.0335495	895.842	-0.601756	0.169244	-3.55556	0.000377176	0.002499
ENSG00000140937.13	CDH11	349.277	-1.13007	0.224898	-5.02479	5.03977e-07	2.47891e-05	6545.76	-0.606445	0.132345	-4.5823	4.59898e-06	4.95563e-05
ENSG00000177283.7	FZD8	78.582	0.951567	0.220035	4.32462	1.52798e-05	0.000488299	542.023	-0.608388	0.192117	-3.16676	0.00154149	0.00854613
ENSG00000143367.15	TUFT1	144.929	-1.18492	0.271316	-4.36728	1.25801e-05	0.000413499	739.825	-0.612743	0.123408	-4.96517	6.86426e-07	8.72635e-06
ENSG00000173681.16	BCLAF3	654.826	-0.59193	0.181453	-3.26216	0.00110567	0.0174452	457.924	-0.61398	0.152994	-4.0131	5.99266e-05	0.000493265
ENSG00000161281.10	COX7A1	480.794	0.972171	0.217567	4.46838	7.88157e-06	0.000273363	387.115	-0.615206	0.152395	-4.03693	5.41555e-05	0.0004527
ENSG00000183023.18	SLC8A1	712.508	0.565531	0.145125	3.89684	9.74548e-05	0.00235279	528.565	-0.620947	0.179145	-3.46617	0.000527924	0.00336753
ENSG00000082781.11	ITGB5	1855.55	-0.490608	0.170285	-2.8811	0.0039629	0.0467548	5624.21	-0.621984	0.116291	-5.34853	8.86735e-08	1.30902e-06
ENSG00000143995.19	MEIS1	620.701	-0.349108	0.111413	-3.13345	0.00172766	0.0246404	824.838	-0.622482	0.118737	-5.24255	1.58373e-07	2.23024e-06
ENSG00000166780.10	C16orf45	248.763	-0.887282	0.210411	-4.21689	2.47694e-05	0.000745049	508.561	-0.623223	0.163686	-3.80742	0.000140422	0.0010529
ENSG00000111424.10	VDR	41.7194	-1.21372	0.38268	-3.17164	0.00151581	0.022331	454.432	-0.623782	0.206894	-3.01498	0.00256998	0.0132552
ENSG00000136960.12	ENPP2	3789.85	-1.21468	0.151813	-8.00118	1.23229e-15	3.37582e-13	4647.21	-0.624848	0.102257	-6.11057	9.92738e-10	1.97257e-08
ENSG00000164294.13	GPX8	358.156	-0.514816	0.144132	-3.57184	0.000354481	0.00700423	3977.03	-0.62531	0.127932	-4.88783	1.01956e-06	1.25596e-05
ENSG00000020181.17	ADGRA2	2243.42	-0.896264	0.144378	-6.20775	5.37497e-10	5.10586e-08	2189.74	-0.626945	0.131994	-4.74981	2.03608e-06	2.34942e-05
ENSG00000110237.4	ARHGEF17	981.263	-0.328507	0.113283	-2.89988	0.00373301	0.0447297	1666.58	-0.62744	0.139828	-4.48724	7.21532e-06	7.47099e-05
ENSG00000155966.13	AFF2	212.494	-2.77405	0.318973	-8.69681	3.41345e-18	1.49775e-15	233.279	-0.628765	0.189241	-3.32256	0.000891961	0.00532701
ENSG00000101825.7	MXRA5	1492.03	-0.657056	0.211234	-3.11056	0.00186731	0.0261887	2790	-0.632768	0.19179	-3.29927	0.000969374	0.00571048
ENSG00000107819.13	SFXN3	382.684	-0.569191	0.113151	-5.03037	4.89537e-07	2.42514e-05	957.128	-0.636875	0.132709	-4.79902	1.59442e-06	1.87684e-05
ENSG00000138685.15	FGF2	1553.78	-0.714509	0.230701	-3.09712	0.00195408	0.0271441	4808.69	-0.638284	0.120771	-5.28508	1.25652e-07	1.80008e-06
ENSG00000010295.19	IFFO1	497.199	-0.320429	0.104526	-3.06555	0.00217273	0.0293266	386.564	-0.639879	0.144591	-4.42543	9.62489e-06	9.66868e-05
ENSG00000084674.14	APOB	364.875	-5.88135	0.440535	-13.3505	1.17691e-40	5.42221e-37	542.262	-0.641021	0.166862	-3.84162	0.000122225	0.000931643
ENSG00000144730.17	IL17RD	243.25	-0.844972	0.208333	-4.05587	4.99478e-05	0.00133833	173.212	-0.642755	0.247559	-2.59637	0.00942143	0.0394362
ENSG00000186340.15	THBS2	939.302	-1.23952	0.22952	-5.40046	6.64688e-08	4.03823e-06	21546.7	-0.644257	0.132745	-4.85334	1.21396e-06	1.46635e-05
ENSG00000112039.4	FANCE	112.526	0.975432	0.13553	7.19718	6.14705e-13	1.01587e-10	924.974	-0.644567	0.147386	-4.37332	1.22372e-05	0.000120552
ENSG00000166033.12	HTRA1	1111.85	-0.540529	0.148887	-3.63047	0.000282907	0.00580149	8692.17	-0.645259	0.101657	-6.34744	2.18929e-10	4.66751e-09
ENSG00000116774.11	OLFML3	543.766	-1.01669	0.15236	-6.67294	2.50734e-11	3.10809e-09	2013.81	-0.646156	0.15305	-4.22188	2.42276e-05	0.000223492
ENSG00000038427.15	VCAN	2262.21	-1.13729	0.142098	-8.00353	1.20905e-15	3.37582e-13	17210.5	-0.646893	0.144353	-4.48134	7.41744e-06	7.65237e-05
ENSG00000141756.18	FKBP10	299.416	-0.497693	0.15388	-3.23429	0.00121944	0.0189483	2872.9	-0.648213	0.158188	-4.09774	4.17197e-05	0.000359484
ENSG00000198513.11	ATL1	106.238	-0.679352	0.16663	-4.07701	4.56185e-05	0.0012424	216.75	-0.648277	0.199592	-3.24801	0.00116214	0.00668553
ENSG00000178209.15	PLEC	6020.38	-0.423751	0.0986577	-4.29517	1.74561e-05	0.00055132	3245.66	-0.648591	0.169789	-3.81997	0.000133468	0.00100722
ENSG00000139182.14	CLSTN3	1133.79	2.90064	0.232476	12.4771	9.94917e-36	3.92893e-32	169.322	-0.648631	0.238459	-2.72009	0.00652643	0.0291089
ENSG00000167216.16	KATNAL2	421.224	0.689274	0.185266	3.72046	0.000198864	0.00432169	275.9	-0.650114	0.208089	-3.12422	0.00178279	0.00970521
ENSG00000110274.15	CEP164	584.102	-0.397259	0.133594	-2.97363	0.00294302	0.0369805	517.095	-0.652935	0.153447	-4.25513	2.08931e-05	0.000195087
ENSG00000169231.13	THBS3	497.145	-0.407348	0.110022	-3.70242	0.000213551	0.00458322	1015.14	-0.658114	0.164853	-3.99213	6.54816e-05	0.000534122
ENSG00000198542.13	ITGBL1	539.524	-1.60408	0.366545	-4.3762	1.20765e-05	0.000398367	13329	-0.662612	0.151616	-4.37034	1.24053e-05	0.000122026
ENSG00000187398.11	LUZP2	66.5659	-1.41734	0.431072	-3.28794	0.00100923	0.0162387	230.24	-0.664337	0.198	-3.35524	0.000792961	0.00479056
ENSG00000142303.13	ADAMTS10	198.282	-1.01629	0.200227	-5.07566	3.8616e-07	1.98045e-05	192.964	-0.665402	0.246817	-2.69593	0.00701926	0.0308568
ENSG00000099864.17	PALM	1207.31	-0.716332	0.102022	-7.02138	2.19688e-12	3.2475e-10	1257.96	-0.666096	0.169321	-3.93393	8.35677e-05	0.000661069
ENSG00000153944.10	MSI2	1199.19	0.827224	0.120403	6.87046	6.39944e-12	8.93047e-10	1312.82	-0.666609	0.118546	-5.62323	1.87418e-08	3.10334e-07
ENSG00000124942.13	AHNAK	99178.4	-0.584496	0.125766	-4.64749	3.35997e-06	0.000131186	34949.8	-0.670098	0.12377	-5.41405	6.16143e-08	9.37425e-07
ENSG00000105088.8	OLFM2	1119.92	-1.74875	0.570787	-3.06375	0.00218579	0.0294166	4053.07	-0.67698	0.138362	-4.89281	9.94069e-07	1.22837e-05
ENSG00000168807.16	SNTB2	3183.28	-0.565735	0.143355	-3.94639	7.93388e-05	0.00197404	4659.71	-0.679909	0.100817	-6.74402	1.54067e-11	3.80288e-10
ENSG00000090565.15	RAB11FIP3	414.211	-0.395968	0.127801	-3.09831	0.00194628	0.0270629	617.607	-0.679948	0.139756	-4.86525	1.14315e-06	1.39267e-05
ENSG00000142227.10	EMP3	395.827	-0.582967	0.157603	-3.69896	0.000216481	0.00463891	1781.5	-0.682788	0.152714	-4.47103	7.78427e-06	7.99034e-05
ENSG00000170873.18	MTSS1	1296.89	1.24582	0.186519	6.67934	2.40018e-11	3.01583e-09	484.329	-0.683022	0.164237	-4.15875	3.1999e-05	0.000285249
ENSG00000164050.12	PLXNB1	499.075	-1.18327	0.15347	-7.71006	1.25756e-14	2.97119e-12	1020.39	-0.683699	0.172332	-3.96733	7.26814e-05	0.000583979
ENSG00000109743.10	BST1	162.577	-0.793911	0.165824	-4.78766	1.68739e-06	7.05666e-05	327.907	-0.687495	0.205253	-3.3495	0.000809581	0.00488206
ENSG00000126603.8	GLIS2	174.92	-0.73498	0.243391	-3.01975	0.00252982	0.0328937	1312.53	-0.690046	0.177245	-3.89318	9.89385e-05	0.000771549
ENSG00000135919.12	SERPINE2	150.539	0.624514	0.210493	2.96691	0.0030081	0.0375588	34879.3	-0.693143	0.160331	-4.32319	1.53786e-05	0.000147692
ENSG00000134352.19	IL6ST	9959.4	-0.341507	0.0862104	-3.96132	7.45353e-05	0.00186629	18368.9	-0.700296	0.105069	-6.66509	2.64512e-11	6.34765e-10
ENSG00000164442.9	CITED2	805.836	-0.689074	0.239585	-2.87611	0.00402611	0.0472385	2415.97	-0.705229	0.119349	-5.90896	3.44274e-09	6.39321e-08
ENSG00000182389.19	CACNB4	206.077	-0.903789	0.218341	-4.13934	3.483e-05	0.000992438	470.949	-0.709939	0.216986	-3.27182	0.00106857	0.00621925
ENSG00000091986.15	CCDC80	14201.2	-1.35746	0.143393	-9.46673	2.88751e-21	1.85627e-18	68383.8	-0.71126	0.104836	-6.78448	1.16509e-11	2.91566e-10
ENSG00000166949.15	SMAD3	1205.5	-0.638405	0.0892329	-7.15437	8.40601e-13	1.32781e-10	1224.82	-0.711934	0.121055	-5.88107	4.07614e-09	7.50395e-08
ENSG00000113758.13	DBN1	785.628	-0.644123	0.148287	-4.34374	1.40074e-05	0.000453936	2301.66	-0.713946	0.117596	-6.07115	1.26995e-09	2.47934e-08
ENSG00000177732.8	SOX12	136.032	-0.594748	0.171867	-3.46052	0.000539128	0.00978067	430.17	-0.7167	0.159472	-4.49422	6.98267e-06	7.25657e-05
ENSG00000081377.16	CDC14B	772.396	-0.920382	0.164055	-5.61021	2.02081e-08	1.39864e-06	1770.96	-0.717313	0.103232	-6.94856	3.69046e-12	9.79032e-11
ENSG00000114923.16	SLC4A3	42.6421	2.1631	0.528222	4.09505	4.22084e-05	0.00117028	218.467	-0.719224	0.209358	-3.43538	0.000591726	0.00371859
ENSG00000185189.17	NRBP2	1176.77	-0.353149	0.122471	-2.88353	0.00393243	0.0464747	1364.71	-0.720728	0.123912	-5.81645	6.01103e-09	1.07992e-07
ENSG00000105245.9	NUMBL	307.119	-0.577168	0.134584	-4.28854	1.79855e-05	0.000564328	544.623	-0.7215	0.162318	-4.44498	8.79019e-06	8.91128e-05
ENSG00000100106.20	TRIOBP	1621.39	-0.592554	0.134961	-4.39055	1.13066e-05	0.000375658	1761.73	-0.722207	0.140715	-5.13242	2.8604e-07	3.8787e-06
ENSG00000240184.6	PCDHGC3	700.688	-0.647205	0.163184	-3.96612	7.3053e-05	0.00183416	1811.77	-0.724501	0.112619	-6.43319	1.24953e-10	2.74649e-09
ENSG00000136630.12	HLX	309.252	0.596083	0.197012	3.02561	0.0024813	0.0324919	121.65	-0.7246	0.239984	-3.01936	0.00253308	0.0131115
ENSG00000278934.1	AC117489.1	120.257	-0.892444	0.232039	-3.8461	0.000120013	0.00280253	75.3017	-0.726263	0.286005	-2.53934	0.0111062	0.0451013
ENSG00000257354.2	AC048341.1	486.714	-0.406924	0.122983	-3.30877	0.000937053	0.015264	370.658	-0.727046	0.16857	-4.31302	1.61039e-05	0.000153691
ENSG00000163827.12	LRRC2	125.979	-0.576582	0.192644	-2.993	0.00276253	0.0351911	222.38	-0.733903	0.216712	-3.38654	0.000707806	0.00435421
ENSG00000197757.7	HOXC6	65.761	-1.29641	0.299893	-4.32291	1.53983e-05	0.000491517	1003.73	-0.736419	0.112581	-6.54126	6.10037e-11	1.40132e-09
ENSG00000163346.16	PBXIP1	1481.79	0.316288	0.107725	2.93608	0.00332388	0.0406198	2979.51	-0.739553	0.111235	-6.64859	2.95921e-11	7.04982e-10
ENSG00000144061.12	NPHP1	174.463	-0.45912	0.159484	-2.87878	0.00399218	0.04696	84.2216	-0.744444	0.286853	-2.59521	0.00945323	0.0395194
ENSG00000035862.12	TIMP2	7733.8	-0.819301	0.125593	-6.52345	6.87095e-11	7.72088e-09	38533.6	-0.745876	0.0912121	-8.17737	2.90099e-16	1.1716e-14
ENSG00000174705.12	SH3PXD2B	449.151	-0.6511	0.207327	-3.14045	0.0016869	0.0242299	2443.2	-0.748545	0.129118	-5.79739	6.7356e-09	1.19604e-07
ENSG00000125675.17	GRIA3	62.6031	-1.06513	0.270055	-3.94412	8.00941e-05	0.00198747	319.077	-0.748721	0.213258	-3.51088	0.000446633	0.00290019
ENSG00000170558.8	CDH2	27.6492	1.3643	0.362452	3.76409	0.000167155	0.00371735	4428.6	-0.750444	0.153929	-4.87526	1.08667e-06	1.32957e-05
ENSG00000164530.14	PI16	199.973	-1.1069	0.304124	-3.63964	0.000273023	0.00562383	883.752	-0.752193	0.20606	-3.65037	0.000261865	0.00181996
ENSG00000163701.18	IL17RE	188.272	-0.575991	0.173109	-3.32734	0.000876801	0.0144961	97.9263	-0.757229	0.274991	-2.75365	0.00589339	0.0266504
ENSG00000116260.16	QSOX1	444.493	-0.467053	0.115473	-4.04468	5.23941e-05	0.00139129	4590.64	-0.759234	0.147305	-5.15415	2.5479e-07	3.4916e-06
ENSG00000125648.14	SLC25A23	926.464	0.834596	0.172333	4.84292	1.27946e-06	5.6051e-05	1621.64	-0.760043	0.120579	-6.30325	2.91461e-10	6.16099e-09
ENSG00000182326.14	C1S	7246.83	-0.507901	0.127724	-3.97657	6.99173e-05	0.00176643	10442.1	-0.762849	0.107287	-7.11035	1.15751e-12	3.20778e-11
ENSG00000171680.21	PLEKHG5	611.417	-0.871273	0.229856	-3.79052	0.000150332	0.00340346	160.825	-0.764411	0.242394	-3.15359	0.00161273	0.00888164
ENSG00000260597.1	AC012531.1	55.532	-1.12634	0.316357	-3.56033	0.000370382	0.00723567	195.801	-0.767401	0.2104	-3.64734	0.000264972	0.00183769
ENSG00000162643.12	WDR63	33.7822	3.09919	0.539518	5.74438	9.2259e-09	6.87417e-07	70.758	-0.769852	0.305439	-2.52048	0.0117195	0.0471007
ENSG00000109944.10	JHY	192.565	-0.468447	0.143128	-3.27292	0.00106443	0.0169396	198.955	-0.770195	0.209393	-3.67824	0.000234852	0.00164967
ENSG00000122870.11	BICC1	237.651	-0.714327	0.205229	-3.48063	0.000500233	0.00914546	987.059	-0.77768	0.143109	-5.43416	5.50536e-08	8.44071e-07
ENSG00000135678.11	CPM	4195.5	-0.599221	0.10803	-5.54677	2.90989e-08	1.93827e-06	2189.28	-0.782992	0.144556	-5.41652	6.07701e-08	9.25998e-07
ENSG00000113140.10	SPARC	52021.6	-0.801131	0.147578	-5.42854	5.68155e-08	3.52141e-06	276888	-0.787805	0.0907177	-8.68414	3.8162e-18	1.79262e-16
ENSG00000104728.15	ARHGEF10	1358.32	-0.325909	0.111603	-2.92025	0.00349745	0.0423293	941.255	-0.789645	0.17232	-4.58244	4.59591e-06	4.955e-05
ENSG00000147459.17	DOCK5	553.2	0.557752	0.148362	3.7594	0.000170322	0.00376958	816.772	-0.79091	0.130287	-6.07054	1.27485e-09	2.48418e-08
ENSG00000071967.11	CYBRD1	7078.77	-0.44099	0.108681	-4.05766	4.95659e-05	0.00133154	16181.8	-0.79179	0.146234	-5.41455	6.14426e-08	9.35529e-07
ENSG00000123384.13	LRP1	41311	-0.544768	0.153589	-3.54691	0.000389771	0.0075188	91397.3	-0.794767	0.160603	-4.94864	7.47326e-07	9.42219e-06
ENSG00000118515.11	SGK1	732.58	0.866522	0.283495	3.05657	0.00223885	0.0299702	1051.05	-0.794939	0.143836	-5.5267	3.2631e-08	5.21623e-07
ENSG00000162576.16	MXRA8	474.132	-0.434503	0.146173	-2.97254	0.00295349	0.0370433	4029.2	-0.800139	0.133902	-5.97558	2.29271e-09	4.34696e-08
ENSG00000176532.3	PRR15	10.2282	-2.96981	0.969733	-3.06251	0.00219491	0.0295107	70.7264	-0.800343	0.320749	-2.49523	0.0125875	0.0499454
ENSG00000196569.12	LAMA2	2270.64	-0.438995	0.134276	-3.26935	0.00107794	0.0170661	4677.88	-0.804281	0.125897	-6.38839	1.67639e-10	3.6444e-09
ENSG00000156711.16	MAPK13	144.021	-0.940903	0.243388	-3.86585	0.000110704	0.00262677	97.6854	-0.805769	0.267292	-3.01457	0.00257348	0.0132646
ENSG00000167601.11	AXL	1395.73	-0.430644	0.118125	-3.64567	0.000266697	0.00552233	2152.95	-0.809161	0.165625	-4.88552	1.03158e-06	1.26841e-05
ENSG00000162627.16	SNX7	207.483	-0.762398	0.163547	-4.66163	3.1371e-06	0.000123531	481.336	-0.810429	0.156922	-5.16453	2.41043e-07	3.31455e-06
ENSG00000213903.8	LTB4R	194.077	-0.593748	0.133683	-4.44147	8.93473e-06	0.000305672	94.7861	-0.813374	0.284953	-2.85441	0.00431164	0.0205647
ENSG00000006042.11	TMEM98	130.212	-0.752819	0.218609	-3.44368	0.000573847	0.0102473	1204.74	-0.814607	0.123294	-6.60704	3.92089e-11	9.23082e-10
ENSG00000146674.14	IGFBP3	1045.95	-0.821075	0.211304	-3.88576	0.000102011	0.00245208	31052	-0.82795	0.140086	-5.91031	3.41462e-09	6.35136e-08
ENSG00000177106.15	EPS8L2	58.8713	-1.17757	0.376716	-3.12589	0.00177268	0.0251651	312.985	-0.829577	0.211871	-3.91548	9.02228e-05	0.000708868
ENSG00000168542.14	COL3A1	25542.2	-0.679515	0.211939	-3.20618	0.00134512	0.0204406	371855	-0.835437	0.098935	-8.4443	3.05872e-17	1.31837e-15
ENSG00000255248.8	MIR100HG	1233.59	-0.745143	0.152103	-4.89893	9.63589e-07	4.37381e-05	2939.86	-0.837602	0.12281	-6.82032	9.08349e-12	2.3229e-10
ENSG00000139946.9	PELI2	464.412	-0.44983	0.135974	-3.30821	0.000938932	0.0152856	170.902	-0.839875	0.210949	-3.98141	6.85082e-05	0.000555162
ENSG00000196196.2	HRCT1	177.598	-1.01819	0.290825	-3.50106	0.000463419	0.00860906	58.228	-0.843572	0.320527	-2.63182	0.00849278	0.036166
ENSG00000151789.11	ZNF385D	424.764	-0.596373	0.180951	-3.29577	0.000981539	0.0158856	92.084	-0.845911	0.271735	-3.11299	0.001852	0.010038
ENSG00000079102.16	RUNX1T1	2298.35	-0.326596	0.105406	-3.09847	0.00194521	0.0270629	555.153	-0.85254	0.135493	-6.29212	3.13168e-10	6.59877e-09
ENSG00000101280.7	ANGPT4	66.5759	-0.964462	0.315822	-3.05381	0.00225953	0.0301885	132.615	-0.852564	0.311551	-2.73651	0.00620941	0.0279016
ENSG00000162733.17	DDR2	12125.1	-0.639338	0.151655	-4.21574	2.48966e-05	0.000748061	18023.2	-0.857638	0.107733	-7.96075	1.71004e-15	6.52177e-14
ENSG00000166963.12	MAP1A	959.044	-1.04468	0.192004	-5.44093	5.30037e-08	3.31489e-06	5398.68	-0.86014	0.107427	-8.00673	1.17799e-15	4.52739e-14
ENSG00000169122.11	FAM110B	138.229	-0.749426	0.208364	-3.59671	0.000322265	0.00645054	424.712	-0.86858	0.143498	-6.05291	1.42256e-09	2.75769e-08
ENSG00000241935.8	HOGA1	166.713	0.592548	0.187929	3.15305	0.00161576	0.023455	67.2873	-0.873012	0.339588	-2.5708	0.0101465	0.0418453
ENSG00000177508.11	IRX3	65.6324	-2.13317	0.319262	-6.68156	2.36413e-11	2.9841e-09	145.762	-0.879002	0.218827	-4.01689	5.89724e-05	0.000486829
ENSG00000104419.14	NDRG1	5866.15	-0.605976	0.123262	-4.91618	8.82507e-07	4.03225e-05	1155.26	-0.880787	0.123617	-7.12515	1.03965e-12	2.90546e-11
ENSG00000139263.11	LRIG3	615.729	-0.5794	0.137954	-4.19994	2.66984e-05	0.000794427	992.938	-0.880829	0.123589	-7.12709	1.0251e-12	2.87288e-11
ENSG00000147642.16	SYBU	412.901	-0.491517	0.15364	-3.19915	0.00137831	0.0208201	347.567	-0.880898	0.163644	-5.38301	7.32524e-08	1.09685e-06
ENSG00000147883.10	CDKN2B	1520.42	-1.7858	0.410091	-4.35466	1.33273e-05	0.000433421	1839.06	-0.883294	0.117757	-7.50101	6.33278e-14	2.03942e-12
ENSG00000013588.8	GPRC5A	298.963	-0.580597	0.202255	-2.87062	0.00409666	0.0479036	77.0479	-0.888269	0.302927	-2.93229	0.0033647	0.0166683
ENSG00000152556.16	PFKM	510.796	1.31928	0.171213	7.70548	1.30348e-14	3.05357e-12	888.726	-0.895035	0.121572	-7.36215	1.80965e-13	5.43169e-12
ENSG00000234840.1	LINC01239	416.537	-1.04566	0.221853	-4.71331	2.43722e-06	9.86416e-05	290.974	-0.896664	0.215154	-4.16755	3.07885e-05	0.000275323
ENSG00000176842.14	IRX5	30.338	-5.48315	0.553136	-9.91283	3.6612e-23	2.95045e-20	213.363	-0.904117	0.204659	-4.41767	9.97712e-06	9.98214e-05
ENSG00000102802.9	MEDAG	656.852	-0.97918	0.152274	-6.43037	1.27295e-10	1.36388e-08	1002.72	-0.917351	0.198926	-4.61152	3.99736e-06	4.35219e-05
ENSG00000117394.21	SLC2A1	123.12	0.918511	0.274739	3.34321	0.000828146	0.0138269	751.942	-0.920661	0.150825	-6.10418	1.03328e-09	2.04291e-08
ENSG00000184564.9	SLITRK6	52.2614	1.95042	0.3457	5.64194	1.68141e-08	1.19484e-06	88.2403	-0.922249	0.280865	-3.28361	0.00102487	0.0059983
ENSG00000183098.10	GPC6	646.93	-0.567756	0.182701	-3.10756	0.00188639	0.0263894	1990.4	-0.936586	0.13248	-7.06963	1.55345e-12	4.26341e-11
ENSG00000198753.11	PLXNB3	79.331	-1.18509	0.406469	-2.91557	0.00355042	0.0428765	223.612	-0.938671	0.193136	-4.86016	1.1729e-06	1.42194e-05
ENSG00000184838.14	PRR16	25.9988	-1.44327	0.474223	-3.04344	0.00233894	0.0310395	167.493	-0.939664	0.243958	-3.85175	0.000117278	0.000898693
ENSG00000182718.16	ANXA2	5199.63	-0.494495	0.122004	-4.0531	5.05429e-05	0.00134991	41585.6	-0.940841	0.11655	-8.07241	6.89254e-16	2.68013e-14
ENSG00000127920.5	GNG11	1050.58	0.667501	0.157079	4.24947	2.14276e-05	0.00065595	755.155	-0.941975	0.150842	-6.24476	4.24451e-10	8.74881e-09
ENSG00000158747.14	NBL1	1188.87	-0.809572	0.2032	-3.98411	6.77343e-05	0.00172252	715.257	-0.944285	0.169644	-5.56629	2.60225e-08	4.21408e-07
ENSG00000138119.16	MYOF	2108.6	-0.542137	0.146893	-3.6907	0.000223635	0.00474803	7259.41	-0.951859	0.10833	-8.7867	1.54017e-18	7.42796e-17
ENSG00000115380.19	EFEMP1	2548.11	-0.528305	0.155349	-3.40076	0.000671994	0.0116391	11225.3	-0.955863	0.306532	-3.11831	0.00181888	0.00986925
ENSG00000134030.13	CTIF	1847.66	-0.538866	0.130593	-4.12629	3.68656e-05	0.00104093	2079.11	-0.965778	0.108004	-8.94205	3.82023e-19	1.9266e-17
ENSG00000173918.14	C1QTNF1	885.798	-0.536846	0.174947	-3.06862	0.0021505	0.0291437	1155.74	-0.966836	0.137823	-7.01506	2.29852e-12	6.18018e-11
ENSG00000138131.3	LOXL4	98.5478	-1.05643	0.239042	-4.41943	9.89608e-06	0.000334014	1025.31	-0.967855	0.350643	-2.76023	0.0057761	0.0262201
ENSG00000111817.17	DSE	1537.84	-0.954201	0.126567	-7.53907	4.73328e-14	9.91227e-12	3511.19	-0.968249	0.123445	-7.84358	4.37892e-15	1.61128e-13
ENSG00000116729.13	WLS	1170.18	-0.705871	0.163892	-4.30692	1.65543e-05	0.000524782	2803.62	-0.968358	0.107058	-9.04521	1.49374e-19	7.76977e-18
ENSG00000167701.13	GPT	281.751	1.02905	0.198075	5.19525	2.04443e-07	1.11688e-05	213.639	-0.969998	0.267558	-3.62537	0.000288543	0.00197906
ENSG00000230630.5	DNM3OS	434.304	-0.54262	0.105299	-5.15315	2.5615e-07	1.36958e-05	1029.54	-0.97482	0.165987	-5.87288	4.28295e-09	7.85075e-08
ENSG00000185215.8	TNFAIP2	588.941	-0.623801	0.125705	-4.96243	6.96153e-07	3.29416e-05	1381.5	-0.982317	0.132196	-7.43079	1.07954e-13	3.37803e-12
ENSG00000186458.4	DEFB132	117.727	-2.21429	0.612779	-3.61353	0.000302059	0.00612606	573.986	-0.989913	0.160852	-6.15418	7.54688e-10	1.52086e-08
ENSG00000151892.14	GFRA1	1096.2	-0.940334	0.224886	-4.18139	2.89733e-05	0.00084932	226.734	-0.999612	0.229361	-4.35826	1.31104e-05	0.000128453
ENSG00000182463.15	TSHZ2	2057.22	0.565042	0.139708	4.04445	5.24461e-05	0.00139133	615.511	-1.01144	0.148294	-6.82047	9.07444e-12	2.3229e-10
ENSG00000110092.3	CCND1	2829.48	-1.14059	0.333257	-3.42256	0.000620334	0.0108945	4372.51	-1.0117	0.299726	-3.37542	0.000737042	0.004502
ENSG00000127824.13	TUBA4A	127.197	1.61652	0.315194	5.12866	2.91815e-07	1.5365e-05	266.02	-1.01895	0.191064	-5.33302	9.65928e-08	1.41333e-06
ENSG00000163513.17	TGFBR2	7639.46	-0.2953	0.0919733	-3.21071	0.00132406	0.0201658	9889.72	-1.03268	0.121543	-8.49637	1.95618e-17	8.5427e-16
ENSG00000172572.6	PDE3A	1160.79	0.490163	0.156701	3.12801	0.00175997	0.0250509	575.772	-1.03701	0.166754	-6.21878	5.01021e-10	1.02738e-08
ENSG00000034510.5	TMSB10	1240.78	-0.400198	0.105325	-3.79966	0.000144892	0.00330194	15314.7	-1.05167	0.109145	-9.63552	5.66028e-22	3.36736e-20
ENSG00000067225.17	PKM	5177.07	1.21164	0.234537	5.16611	2.39014e-07	1.28044e-05	14561.5	-1.05313	0.145422	-7.24192	4.42391e-13	1.28513e-11
ENSG00000152518.7	ZFP36L2	4921	-0.579192	0.173805	-3.33242	0.00086094	0.014268	2021.64	-1.09975	0.113992	-9.64761	5.03155e-22	3.00231e-20
ENSG00000102755.11	FLT1	3420.86	0.406567	0.103846	3.9151	9.03678e-05	0.00219858	660.68	-1.11105	0.193803	-5.73287	9.87449e-09	1.70763e-07
ENSG00000120262.9	CCDC170	220.007	-0.888286	0.230148	-3.85962	0.000113563	0.00267624	164.445	-1.11616	0.234271	-4.76437	1.89442e-06	2.19487e-05
ENSG00000026508.18	CD44	2441.51	-0.781811	0.152578	-5.124	2.99125e-07	1.56901e-05	5325.69	-1.11751	0.155953	-7.16566	7.74126e-13	2.20371e-11
ENSG00000235750.9	KIAA0040	1613.85	-0.792691	0.229082	-3.4603	0.000539577	0.00978067	151.341	-1.13781	0.364773	-3.11924	0.00181321	0.00984114
ENSG00000162817.6	C1orf115	3244.58	-0.730117	0.143977	-5.07109	3.95551e-07	2.02111e-05	311.112	-1.16842	0.161532	-7.23339	4.711e-13	1.36256e-11
ENSG00000178031.16	ADAMTSL1	172.007	-1.05097	0.22054	-4.76545	1.88433e-06	7.78601e-05	856.128	-1.18145	0.433059	-2.72815	0.00636898	0.0284898
ENSG00000153823.18	PID1	450.275	-0.757642	0.160281	-4.72695	2.27916e-06	9.27878e-05	354.314	-1.18938	0.179637	-6.62104	3.5668e-11	8.43717e-10
ENSG00000105976.14	MET	771.717	-0.670318	0.164688	-4.07022	4.69685e-05	0.00127165	942.492	-1.1903	0.134205	-8.86921	7.36635e-19	3.65923e-17
ENSG00000128274.16	A4GALT	365.146	-0.820874	0.209203	-3.92381	8.71599e-05	0.00214165	181.811	-1.23339	0.23093	-5.34096	9.24556e-08	1.36051e-06
ENSG00000011028.13	MRC2	1044.01	-1.14203	0.177547	-6.43227	1.25709e-10	1.35213e-08	5946.74	-1.24815	0.160697	-7.76711	8.0295e-15	2.81387e-13
ENSG00000188783.5	PRELP	3170.8	-0.857885	0.191105	-4.48909	7.15294e-06	0.000249786	1534.18	-1.28629	0.366418	-3.51044	0.000447367	0.00290306
ENSG00000146411.5	SLC2A12	62.8411	1.42629	0.356562	4.00012	6.33098e-05	0.0016222	62.534	-1.33247	0.361352	-3.68747	0.000226493	0.00160157
ENSG00000118407.14	FILIP1	492.602	0.606921	0.152215	3.98727	6.6839e-05	0.00170132	165.234	-1.33625	0.242638	-5.50718	3.64628e-08	5.77304e-07
ENSG00000122862.4	SRGN	635.504	0.421913	0.13931	3.02858	0.00245704	0.0322354	128.181	-1.34637	0.324401	-4.15034	3.31988e-05	0.00029515
ENSG00000100033.16	PRODH	116.191	-0.94612	0.20887	-4.52971	5.90657e-06	0.000213432	36.3412	-1.34947	0.465171	-2.90101	0.00371961	0.0181594
ENSG00000163520.13	FBLN2	3609.2	-0.690889	0.127656	-5.41211	6.22866e-08	3.80926e-06	9015.25	-1.35337	0.148484	-9.11461	7.89547e-20	4.18354e-18
ENSG00000176971.3	FIBIN	84.235	-1.08209	0.268338	-4.03255	5.51748e-05	0.00145119	833.038	-1.37547	0.203425	-6.76154	1.36533e-11	3.39672e-10
ENSG00000186469.8	GNG2	1675.9	-0.915833	0.228678	-4.0049	6.20444e-05	0.00160289	2509.34	-1.41773	0.122015	-11.6193	3.28936e-31	3.12725e-29
ENSG00000143416.20	SELENBP1	3780.16	0.583045	0.125997	4.62745	3.70195e-06	0.000141932	6463.57	-1.46209	0.144545	-10.1151	4.73603e-24	3.05535e-22
ENSG00000189221.9	MAOA	9231.14	0.491808	0.127303	3.86327	0.000111878	0.00264554	592.846	-1.48301	0.170816	-8.68192	3.89149e-18	1.82368e-16
ENSG00000160712.12	IL6R	468.009	-0.477109	0.157269	-3.03372	0.00241557	0.0318418	181.065	-1.48387	0.271105	-5.4734	4.4148e-08	6.87477e-07
ENSG00000112799.8	LY86	17.8723	2.69877	0.6733	4.00827	6.1166e-05	0.00158613	29.4251	-1.50722	0.494905	-3.04547	0.00232318	0.0121799
ENSG00000159231.5	CBR3	168.427	-0.8435	0.267178	-3.15707	0.00159361	0.0232098	313.488	-1.52955	0.228302	-6.69967	2.08889e-11	5.07412e-10
ENSG00000118898.15	PPL	2440.23	-1.65403	0.333895	-4.95374	7.28008e-07	3.40513e-05	993.088	-1.53528	0.378794	-4.05308	5.05486e-05	0.000425774
ENSG00000129009.12	ISLR	684.218	-0.447764	0.128441	-3.48615	0.00049003	0.00899565	1958.89	-1.5407	0.149954	-10.2745	9.18516e-25	6.22898e-23
ENSG00000144749.13	LRIG1	2876.76	-0.725862	0.181794	-3.99278	6.53027e-05	0.00166836	5367.92	-1.60253	0.0944173	-16.9729	1.30408e-64	4.88906e-62
ENSG00000280064.1	AC130304.1	168.937	0.700186	0.240643	2.90965	0.00361835	0.0436206	37.8413	-1.68351	0.538651	-3.12542	0.00177552	0.00967362
ENSG00000187240.14	DYNC2H1	1587.68	-0.613383	0.0999153	-6.13903	8.30265e-10	7.62492e-08	2170.56	-1.68942	0.119288	-14.1625	1.56236e-45	2.87445e-43
ENSG00000122176.11	FMOD	7922.78	-0.989673	0.16884	-5.8616	4.5843e-09	3.62068e-07	253.629	-1.69096	0.232149	-7.28395	3.2419e-13	9.515e-12
ENSG00000159307.18	SCUBE1	81.5654	-0.934825	0.313087	-2.98583	0.0028281	0.0357685	37.316	-1.72666	0.497638	-3.46971	0.000521013	0.00332986
ENSG00000165197.4	VEGFD	244.712	1.05706	0.34389	3.07383	0.00211329	0.0287489	256.187	-1.7649	0.236573	-7.46029	8.63346e-14	2.73599e-12
ENSG00000147202.17	DIAPH2	2030.81	-0.309415	0.1053	-2.9384	0.00329906	0.0403879	1040.6	-1.77797	0.127095	-13.9894	1.81044e-44	3.15557e-42
ENSG00000142945.12	KIF2C	9.76196	-1.3793	0.481884	-2.8623	0.00420578	0.0487056	24.3866	-1.7859	0.672354	-2.65619	0.00790286	0.0340703
ENSG00000226091.7	LINC00937	186.118	-0.615986	0.215118	-2.86347	0.00419022	0.0486594	66.5733	-1.85177	0.383909	-4.82347	1.41081e-06	1.67961e-05
ENSG00000147257.13	GPC3	987.785	-0.767363	0.199434	-3.84771	0.000119226	0.0027896	808.462	-1.91111	0.211791	-9.02355	1.82083e-19	9.37302e-18
ENSG00000264006.8	AKR1C8P	48.6711	0.876116	0.272386	3.21645	0.00129789	0.0198768	17.4561	-2.17057	0.682224	-3.18161	0.00146458	0.00817218
ENSG00000165731.18	RET	376.574	-0.997229	0.266944	-3.73573	0.000187171	0.00410633	1206.59	-2.17683	0.141382	-15.3968	1.72074e-53	4.32798e-51
ENSG00000166473.17	PKD1L2	1215.43	-1.19214	0.185555	-6.42473	1.32108e-10	1.40456e-08	1482.79	-2.42022	0.424675	-5.699	1.20514e-08	2.05369e-07
ENSG00000171819.4	ANGPTL7	83.5608	1.21684	0.242593	5.01596	5.27692e-07	2.57721e-05	17.4033	-2.42039	0.885519	-2.7333	0.00627023	0.0281367
ENSG00000255282.6	WTAPP1	14.9027	-3.39075	0.69719	-4.86345	1.15356e-06	5.13492e-05	13.6909	-2.51773	0.741001	-3.39774	0.000679447	0.00420318
ENSG00000182575.7	NXPH3	121.716	-0.690372	0.232368	-2.97103	0.00296799	0.0371577	60.2114	-2.80648	0.411247	-6.82432	8.83438e-12	2.26502e-10
ENSG00000139155.8	SLCO1C1	279.49	1.33184	0.207605	6.41523	1.40613e-10	1.47233e-08	287.653	-2.95016	0.236497	-12.4744	1.02953e-35	1.18934e-33
ENSG00000137675.4	MMP27	22.7492	-2.5208	0.417739	-6.03439	1.59561e-09	1.3914e-07	17.9699	-3.8032	0.756498	-5.02738	4.9723e-07	6.47442e-06
ENSG00000134020.7	PEBP4	111.389	5.44237	0.922429	5.90005	3.63399e-09	2.90331e-07	10.9671	-4.22895	1.11309	-3.79928	0.000145118	0.0010832
