# Supplementary material for: GPR180 is a component of TGFβ signalling that promotes thermogenic adipocyte function and mediates the metabolic effects of the adipocyte-secreted factor CTHRC1
Source: Nat Commun. 2021 Dec 8;12:7144. doi: 10.1038/s41467-021-27442-x (PMC8655035; doi:10.1038/s41467-021-27442-x)
Supplement: Supplementary file 5 — Supplementary Data 2 [file 41467_2021_27442_MOESM5_ESM.xlsx]

## Sheet: Supplementary data 2
Term,es,nes,pval,fdr,geneset_size,matched_size,genes,ledge_genes
Parkinson disease,0.530028617239076,5.538582700369854,0.0028011204481792717,0.18677271873238552,142,21,ADCY5	GPR37	SDHC	LRRK2	ATP5F1B	NDUFA9	UCHL1	ATP5F1A	NDUFB3	GNAI1	ATP5MC3	NDUFA8	COX6C	UQCRC2	NDUFS3	NDUFB11	ATP5MC1	SDHD	ATP5PO	NDUFS2	NDUFA3,ADCY5	GPR37	SDHC	LRRK2	ATP5F1B	NDUFA9	UCHL1	ATP5F1A	NDUFB3	GNAI1	ATP5MC3	NDUFA8	COX6C	UQCRC2	NDUFS3	NDUFB11	ATP5MC1	SDHD	ATP5PO	NDUFS2
NF-kappa B signaling pathway,-0.6075964839148729,-3.404875219211329,0.006968641114982578,0.3415597081886631,95,16,TICAM2	VCAM1	PARP1	CXCL12	CSNK2A2	IRAK1	BCL2L1	PLAU	IL1B	IL1R1	GADD45B	ICAM1	CD14	TLR4	LBP	LAT,IL1B	IL1R1	GADD45B	ICAM1	CD14	TLR4	LBP	LAT
Mineral absorption,-0.6248146436760373,-2.9662715141034854,0.017123287671232876,0.4613724495767175,51,10,ATP1B1	FTL	CYBRD1	SLC11A2	FTH1	HMOX1	SLC30A1	MT1E	MT1X	MT2A,MT1E	MT1X	MT2A
TGF-beta signaling pathway,-0.5153183278889246,-2.82015258148828,0.02138157894736842,0.5538909107121958,90,18,ACVR1C	TGIF2	SMAD1	DCN	NEO1	SMAD3	BAMBI	SMURF2	BMPR2	NBL1	TGFB1	BMP6	ID3	TGFBR2	ACVR1B	INHBA	GDF6	CHRD,BAMBI	SMURF2	BMPR2	NBL1	TGFB1	BMP6	ID3	TGFBR2	ACVR1B	INHBA	GDF6	CHRD
Osteoclast differentiation,-0.5640544700665976,-2.9727800453112194,0.01485148514851485,0.5630398314672492,127,17,TNFRSF11B	MAPK12	MAPK8	PIK3R3	PIK3R1	AKT1	TGFB1	JUN	FHL2	SOCS3	PIK3R2	SIRPA	IL1B	IL1R1	TGFBR2	FOSL1	FCGR2C,TGFB1	JUN	FHL2	SOCS3	PIK3R2	SIRPA	IL1B	IL1R1	TGFBR2	FOSL1	FCGR2C
Inflammatory mediator regulation of TRP channels,-0.48629603828006257,-2.8399739816894645,0.02773246329526917,0.6055124253891468,100,24,ADCY5	MAPK12	MAPK8	PIK3R3	PIK3R1	PLA2G6	MAP2K3	ADCY7	TRPV2	PLCB3	ADCY9	SRC	TRPM8	PRKCD	HRH1	PIK3R2	IL1B	IL1R1	HTR2A	ITPR3	NGF	IL1RAP	F2RL1	TRPV1,HRH1	PIK3R2	IL1B	IL1R1	HTR2A	ITPR3	NGF	IL1RAP	F2RL1	TRPV1
Transcriptional misregulation in cancer,-0.357034525575325,-2.211702250095132,0.10634920634920635,0.6241544103304335,186,36,ETV1	JUP	MLF1	FUT8	ARNT2	HOXA10	SMAD1	GRIA3	CDKN2C	HDAC1	TP53	HDAC2	H3F3B	DDX5	TFE3	CDK9	BCL2L1	RARA	IGF1R	PLAU	ETV6	RUNX1	NUPR1	MET	BCL6	PLAT	IGFBP3	PDGFA	GADD45B	CD14	PAX5	TSPAN7	CD86	TGFBR2	CEBPA	ERG,IGFBP3	PDGFA	GADD45B	CD14	PAX5	TSPAN7	CD86	TGFBR2	CEBPA	ERG
Staphylococcus aureus infection,-0.516792378605545,-2.6667259426876475,0.03672787979966611,0.624680685054422,68,15,CAMP	FPR3	C5	CFH	C3	SELP	DEFB1	ICAM1	SELPLG	C5AR1	C4A	C4B	CFI	C2	FCGR2C,DEFB1	ICAM1	SELPLG	C5AR1	C4A	C4B	CFI	C2	FCGR2C
MAPK signaling pathway,-0.3364896564281902,-2.195910993145,0.04316546762589928,0.6336091250615496,295,69,CACNG7	HGF	KITLG	CACNA2D4	EFNA4	MAP3K12	VEGFD	MAPK12	ATF2	STMN1	ANGPT1	MAPK8	RASGRF2	CDC25B	TP53	DUSP4	FGF2	FGF1	EGFR	ARAF	STK4	DUSP10	IRAK1	IGF1R	MAP2K3	AKT1	RRAS2	FGF5	DUSP3	MRAS	RPS6KA4	ELK1	FLNB	DUSP1	HRAS	CDC42	VEGFA	RRAS	MET	TGFB1	RPS6KA2	JUN	GNG12	CACNB3	EPHA2	CACNB4	MAP3K6	MAP4K2	SRF	FLNC
Human T-cell leukemia virus 1 infection,-0.3481566823829203,-2.2161446833555747,0.06666666666666667,0.6345920158723967,219,46,CD4	ADCY5	ATF2	MAPK8	PIK3R3	CDKN2C	ATR	TP53	NRP1	PIK3R1	CDC16	FDPS	CREB3	KAT2B	TLN1	CCND1	PTEN	BCL2L1	HLA-A	ADCY7	AKT1	HLA-C	ADCY9	SMAD3	ELK1	HRAS	MAD1L1	CREB3L1	TGFB1	JUN	TSPO	CREB5	ZFP36	HLA-B	SRF	HLA-E	BUB1B	EGR2	CREB3L2	PIK3R2	IL1R1	ICAM1	SLC2A1	TGFBR2	HLA-F	FOSL1,ELK1	HRAS	MAD1L1	CREB3L1	TGFB1
Amoebiasis,-0.4392990179231423,-2.5743955503375324,0.053833605220228384,0.6375507533858098,96,24,SERPINB9	COL4A5	PIK3R3	LAMB1	PIK3R1	COL3A1	RAB7A	COL1A2	ACTN4	SERPINB6	VCL	LAMC1	PLCB3	ACTN1	TGFB1	LAMB3	PIK3R2	IL1B	COL1A1	IL1R1	HSPB1	CD14	TLR4	LAMC3,LAMB3	PIK3R2	IL1B	COL1A1	IL1R1	HSPB1	CD14	TLR4	LAMC3
Regulation of actin cytoskeleton,-0.3559977995867764,-2.2220441530662134,0.03730272596843615,0.6437992385734382,214,58,ITGB8	PIK3R3	PIKFYVE	CXCL12	PIK3R1	ITGB1	FGF2	PFN1	FGF1	EGFR	ACTN4	ARPC1B	VCL	ARAF	DIAPH1	ITGA11	PIP4K2A	MYL12B	PIP5K1C	ARPC2	CFL2	FGD1	ACTG1	RRAS2	ENAH	SSH1	ITGA1	SRC	EZR	ITGAV	FGF5	PPP1R12C	MRAS	HRAS	ITGA8	LIMK1	ACTN1	CDC42	RRAS	ITGA4	MYLK	TIAM1	GNG12	MYL9	GSN	TMSB4X	IQGAP1	ACTB	MYH10	PIK3R2
IL-17 signaling pathway,-0.5972928152967326,-2.731558696538734,0.03872053872053872,0.6442603284828151,93,10,MAPK12	MAPK8	TRAF4	HSP90AA1	JUN	IL17RE	IL1B	CCL2	FOSL1	MMP1,JUN	IL17RE	IL1B	CCL2	FOSL1	MMP1
Epstein-Barr virus infection,-0.3484700375441942,-2.174339645445939,0.1470113085621971,0.6495533101860883,201,33,MAPK12	MAPK8	PIK3R3	HDAC1	RBPJ	CDK6	TP53	PIK3R1	HDAC2	PSMC4	TAP2	CCND1	IRAK1	MAP2K3	HLA-A	ADRM1	AKT1	HLA-C	PSMD3	NEDD4	SKP2	CD44	OAS3	JUN	TAP1	HLA-B	HLA-E	OAS1	PIK3R2	GADD45B	ICAM1	OAS2	HLA-F,SKP2	CD44	OAS3	JUN	TAP1	HLA-B	HLA-E	OAS1	PIK3R2	GADD45B	ICAM1	OAS2	HLA-F
C-type lectin receptor signaling pathway,-0.4015949000698399,-2.1619355279599954,0.14838709677419354,0.6519534614334287,104,20,MAPK12	MAPK8	CBLB	PIK3R3	PIK3R1	AKT1	RRAS2	SRC	MRAS	HRAS	RRAS	PRKCD	JUN	EGR2	PIK3R2	BCL3	IL1B	ITPR3	MAPKAPK2	LSP1,AKT1	RRAS2	SRC	MRAS	HRAS	RRAS	PRKCD	JUN	EGR2	PIK3R2	BCL3	IL1B	ITPR3	MAPKAPK2	LSP1
cGMP-PKG signaling pathway,-0.35791883457524365,-2.2278751510428187,0.11612903225806452,0.6542113681582337,166,35,ADRB1	MEF2B	KCNJ8	ADRA2A	ADCY5	EDNRA	ATF2	PDE3A	AGTR1	EDNRB	ATP1B1	PDE3B	GNAI1	RGS2	CREB3	ATP2B4	ADCY7	AKT1	MEF2D	PLCB3	ADCY9	CREB3L1	MRVI1	MYLK	BAD	CREB5	MYL9	VASP	SRF	NPR1	CREB3L2	KCNMA1	ITPR3	PLN	BORCS8-MEF2B,MRVI1	MYLK	BAD	CREB5	MYL9	VASP	SRF	NPR1	CREB3L2	KCNMA1	ITPR3	PLN	BORCS8-MEF2B
mTOR signaling pathway,-0.3464924928282899,-2.1321920573281887,0.11598746081504702,0.6655793360882932,152,33,CAB39	PIK3R3	LPIN1	PIK3R1	DVL3	TSC2	AKT1S1	RPTOR	MAPKAP1	PTEN	EIF4EBP1	IGF1R	SEC13	AKT1	GRB10	NPRL3	FZD7	FNIP2	MLST8	FZD2	HRAS	WNT5A	SKP2	FZD1	DVL1	RPS6KA2	SGK1	DDIT4	FZD8	RRAGD	PIK3R2	WNT2	SLC7A5,RPTOR	MAPKAP1	PTEN	EIF4EBP1	IGF1R	SEC13	AKT1	GRB10	NPRL3	FZD7	FNIP2	MLST8	FZD2	HRAS	WNT5A	SKP2	FZD1	DVL1
Apelin signaling pathway,-0.38250142820072736,-2.309812568936997,0.07198748043818466,0.6670061729321278,137,36,SPP1	MEF2B	TFAM	ADCY5	AGTR1	GNG11	PDE3B	GNAI1	BECN1	GNB4	CCND1	GNB2	ADCY7	AKT1	RRAS2	JAG1	MEF2D	PLCB3	ADCY9	SMAD3	MRAS	HRAS	KLF2	RRAS	MYLK	GNG12	PLAT	SERPINE1	NOTCH3	SPHK1	ITPR3	UCP1	APLN	ACTA2	MYL4	BORCS8-MEF2B,NOTCH3	SPHK1	ITPR3	UCP1	APLN	ACTA2	MYL4	BORCS8-MEF2B
Influenza A,-0.4361656988474938,-2.4226766356449136,0.05572755417956656,0.6702687941325635,171,24,MAPK12	ATF2	MAPK8	PIK3R3	RNASEL	DDX39B	PIK3R1	FDPS	DNAJB1	MAP2K3	AKT1	ACTG1	FURIN	OAS3	JUN	ACTB	SOCS3	OAS1	PIK3R2	IL1B	ICAM1	CCL2	TLR4	OAS2,OAS3	JUN	ACTB	SOCS3	OAS1	PIK3R2	IL1B	ICAM1	CCL2	TLR4	OAS2
Type II diabetes mellitus,-0.43679761817711243,-2.1392196139825685,0.21972318339100347,0.6704777045215152,46,11,MAPK8	PIK3R3	PIK3R1	ADIPOQ	PKM	HK2	PRKCD	SOCS2	SOCS3	CACNA1E	PIK3R2,HK2	PRKCD	SOCS2	SOCS3	CACNA1E	PIK3R2
Cytokine-cytokine receptor interaction,-0.5091331550773694,-3.0041750240958365,0.0030257186081694403,0.6711114578863184,294,36,IL27RA	CD4	TNFRSF11B	ACVR1C	TNFSF18	ACKR4	IL11RA	LEPR	CXCL12	IL13RA1	OSMR	TNFSF4	CNTFR	LIFR	BMPR2	TGFB1	IL17RE	TNFRSF12A	TNFRSF10D	BMP6	IL1B	IL1R1	TNFRSF1B	NGF	IL1RAP	LEP	RELT	TGFBR2	CCL2	ACVR1B	INHBA	TNFRSF10C	IL32	IL7R	GDF6	IL11,BMP6	IL1B	IL1R1	TNFRSF1B	NGF	IL1RAP	LEP	RELT	TGFBR2	CCL2	ACVR1B	INHBA	TNFRSF10C	IL32	IL7R
Chagas disease (American trypanosomiasis),-0.4736545650830204,-2.584708310772642,0.040257648953301126,0.6712226426871611,103,20,MAPK12	MAPK8	PIK3R3	GNAI1	PIK3R1	IRAK1	C3	AKT1	PLCB3	SMAD3	TGFB1	JUN	SERPINE1	PIK3R2	IL1B	ACE	TGFBR2	CCL2	TLR4	PPP2R2C,TGFB1	JUN	SERPINE1	PIK3R2	IL1B	ACE	TGFBR2	CCL2	TLR4	PPP2R2C
Toll-like receptor signaling pathway,-0.3962854698571415,-2.2296115223515116,0.22241992882562278,0.6720704267935864,104,16,SPP1	MAPK12	TICAM2	MAPK8	PIK3R3	PIK3R1	IRAK1	MAP2K3	AKT1	JUN	PIK3R2	IL1B	CD14	CD86	TLR4	LBP,PIK3R2	IL1B	CD14	CD86	TLR4	LBP
Estrogen signaling pathway,-0.401316536071863,-2.337391922176554,0.05413533834586466,0.6722788982951664,137,33,ADCY5	ATF2	PIK3R3	GABBR1	GNAI1	NCOA2	PIK3R1	HSP90AA1	CREB3	EGFR	RARA	ADCY7	AKT1	CTSD	PLCB3	ADCY9	SRC	HRAS	CREB3L1	GPER1	PRKCD	KRT14	JUN	CREB5	NCOA3	CREB3L2	PIK3R2	ITPR3	KRT34	KRT19	GABBR2	KRT16	KRT18,CREB3L1	GPER1	PRKCD	KRT14	JUN	CREB5	NCOA3	CREB3L2	PIK3R2	ITPR3	KRT34	KRT19	GABBR2	KRT16	KRT18
Salmonella infection,-0.42006283348244877,-2.505701468801986,0.054635761589403975,0.6725346233371046,86,25,MAPK12	MAPK8	PKN2	DYNC1I2	DYNC1LI2	RAB7A	PFN1	ARPC1B	ARPC2	RHOG	PKN1	ACTG1	PLEKHM2	FLNB	CDC42	JUN	ACTB	FLNC	MYH10	IL1B	CD14	FLNA	TLR4	LBP	MYH9,ACTB	FLNC	MYH10	IL1B	CD14	FLNA	TLR4	LBP	MYH9
Retinol metabolism,-0.5198291431094717,-2.386500780523309,0.09949409780775717,0.672890414699801,67,10,CYP26B1	RDH10	RDH11	RDH5	RETSAT	AOX1	AWAT2	ADH4	HSD17B6	CYP1A2,AWAT2	ADH4	HSD17B6	CYP1A2
Cellular senescence,-0.351558894204724,-2.2355407411958335,0.09554140127388536,0.6835928484325271,160,39,MAPK12	PIK3R3	HIPK3	CAPN2	CDK6	ATR	TP53	PIK3R1	RBBP4	TSC2	MCU	CCND1	PTEN	EIF4EBP1	MAP2K3	HLA-A	AKT1	HLA-C	RRAS2	CCNB1	SMAD3	MRAS	HRAS	RRAS	CDK1	TGFB1	LIN9	HLA-B	HLA-E	SERPINE1	FOXM1	IGFBP3	PIK3R2	GADD45B	ITPR3	MAPKAPK2	MYBL2	TGFBR2	HLA-F,CCNB1	SMAD3	MRAS	HRAS	RRAS	CDK1	TGFB1	LIN9	HLA-B	HLA-E	SERPINE1	FOXM1
Malaria,-0.4954856613514785,-2.434787654603389,0.0664451827242525,0.6837124019818204,49,12,HGF	VCAM1	CD36	SELP	MET	TGFB1	THBS2	IL1B	ICAM1	CCL2	TLR4	COMP,SELP	MET	TGFB1	THBS2	IL1B	ICAM1	CCL2	TLR4	COMP
Tuberculosis,-0.4281300754185026,-2.395981965704268,0.07120253164556962,0.6879893106542347,179,24,CAMP	MAPK12	MAPK8	RAB7A	MRC2	IRAK1	C3	AKT1	ATP6V0C	CTSD	SRC	TCIRG1	ATP6V0D1	TGFB1	BAD	PLA2R1	IL1B	IRAK2	SPHK1	CD14	LSP1	TLR4	LBP	FCGR2C,PLA2R1	IL1B	IRAK2	SPHK1	CD14	LSP1	TLR4	LBP	FCGR2C
Viral myocarditis,-0.5469463366075855,-2.6692487639922833,0.041935483870967745,0.6894940116256388,59,14,DAG1	ABL2	CCND1	HLA-A	HLA-C	ACTG1	CD55	HLA-B	HLA-E	ACTB	ICAM1	RAC2	CD86	HLA-F,HLA-B	HLA-E	ACTB	ICAM1	RAC2	CD86	HLA-F
Pertussis,-0.47316393621357355,-2.6022652462637685,0.0690846286701209,0.6911247220379979,76,17,C5	MAPK12	TICAM2	MAPK8	GNAI1	ITGB1	IRAK1	C3	CFL2	JUN	IL1B	CD14	ITGA5	C4A	TLR4	C4B	C2,IL1B	CD14	ITGA5	C4A	TLR4	C4B	C2
VEGF signaling pathway,-0.45994447885600065,-2.311013503220441,0.13087248322147652,0.6913915655600203,59,14,MAPK12	PIK3R3	PIK3R1	AKT1	SRC	HRAS	CDC42	VEGFA	BAD	PIK3R2	SPHK1	HSPB1	MAPKAPK2	RAC2,HRAS	CDC42	VEGFA	BAD	PIK3R2	SPHK1	HSPB1	MAPKAPK2	RAC2
Leishmaniasis,-0.4694430231047896,-2.3415009106605496,0.13275862068965516,0.6932130626451297,74,12,MAPK12	MARCKSL1	ITGB1	IRAK1	C3	ELK1	ITGA4	TGFB1	JUN	IL1B	TLR4	FCGR2C,ITGA4	TGFB1	JUN	IL1B	TLR4	FCGR2C
Purine metabolism,-0.3672680978118267,-2.1050482861000637,0.1495176848874598,0.694555567321143,129,23,ADCY5	NT5C3A	PDE3A	PAPSS1	PDE3B	NUDT16	ENTPD5	AK3	PDE1B	GUK1	ADCY7	DCK	PKM	ADCY9	AK4	FHIT	PDE1C	ADA	NPR1	AK5	NT5E	XDH	PDE4C,AK4	FHIT	PDE1C	ADA	NPR1	AK5	NT5E	XDH	PDE4C
Natural killer cell mediated cytotoxicity,-0.45812895915254187,-2.238456302106337,0.12214983713355049,0.7011313541138376,131,14,PIK3R3	PIK3R1	ARAF	HLA-A	HLA-C	PTK2B	HRAS	SH3BP2	HLA-B	HLA-E	PIK3R2	ICAM1	RAC2	LAT,HRAS	SH3BP2	HLA-B	HLA-E	PIK3R2	ICAM1	RAC2	LAT
Measles,-0.4124935987195093,-2.3528984495024954,0.11336717428087986,0.7053159457091889,138,19,MAPK8	CBLB	PIK3R3	CDK6	TP53	PIK3R1	CSNK2A2	CCND1	IRAK1	BCL2L1	AKT1	BAD	OAS3	JUN	OAS1	PIK3R2	IL1B	TLR4	OAS2,BAD	OAS3	JUN	OAS1	PIK3R2	IL1B	TLR4	OAS2
Phagosome,-0.40423085426101363,-2.4448618394448007,0.02865761689291101,0.7053302154162489,152,39,COLEC12	CD36	PIKFYVE	DYNC1I2	DYNC1LI2	ITGB1	ATP6V0E1	RAB7A	TUBA1B	TAP2	MRC2	TUBB4B	TUBB6	C3	HLA-A	HLA-C	ATP6V0C	ACTG1	TUBA1C	TCIRG1	ITGAV	SCARB1	ATP6V0D1	TUBB2A	STX12	MARCO	TAP1	THBS2	HLA-B	HLA-E	ACTB	PLA2R1	CD14	ITGA5	TLR4	COMP	HLA-F	OLR1	FCGR2C,HLA-C	ATP6V0C	ACTG1	TUBA1C	TCIRG1	ITGAV	SCARB1	ATP6V0D1	TUBB2A	STX12	MARCO	TAP1
Complement and coagulation cascades,-0.46942660810607867,-2.510791739557833,0.07364975450081833,0.7126628063155197,79,19,C5	F2RL2	C6	CFH	CD59	TFPI	C3	PLAU	CD55	SERPINB2	PLAT	SERPINE1	SERPIND1	C5AR1	C4A	C4B	CFI	C2	F5,PLAT	SERPINE1	SERPIND1	C5AR1	C4A	C4B	CFI	C2	F5
TNF signaling pathway,-0.38331331914424194,-2.239617014748222,0.11305732484076433,0.723145944680685,110,26,EDN1	MAPK12	ATF2	MAPK8	PIK3R3	VCAM1	MMP14	PIK3R1	CREB3	MAP2K3	AKT1	JAG1	RPS6KA4	CREB3L1	JUN	CREB5	DAB2IP	CREB3L2	SOCS3	PIK3R2	BCL3	IL1B	ICAM1	TNFRSF1B	MAP3K5	CCL2,JUN	CREB5	DAB2IP	CREB3L2	SOCS3	PIK3R2	BCL3	IL1B	ICAM1	TNFRSF1B	MAP3K5	CCL2
Kaposi sarcoma-associated herpesvirus infection,-0.3494965894159995,-2.0762323832538834,0.12480739599383667,0.7265280311807363,186,32,MAPK12	MAPK8	PIK3R3	GNG11	CDK6	TP53	CTNNB1	PIK3R1	FGF2	BECN1	GNB4	CCND1	C3	GNB2	HLA-A	AKT1	HLA-C	SRC	HRAS	VEGFA	JUN	GNG12	PREX1	ZFP36	HLA-B	HLA-E	PIK3R2	ICAM1	ITPR3	MAPKAPK2	CD86	HLA-F,JUN	GNG12	PREX1	ZFP36	HLA-B	HLA-E	PIK3R2	ICAM1	ITPR3	MAPKAPK2	CD86	HLA-F
Neurotrophin signaling pathway,-0.4288894800052285,-2.4538784940296408,0.08032786885245902,0.7308176959388288,119,22,IRAK3	MAPK12	MAPK8	PIK3R3	TP53	PIK3R1	IRAK1	ARHGDIA	AKT1	HRAS	CDC42	PRKCD	RPS6KA2	BAD	JUN	PIK3R2	NTRK2	IRAK2	MAP3K5	NGF	MAPKAPK2	ARHGDIB,HRAS	CDC42	PRKCD	RPS6KA2	BAD	JUN	PIK3R2	NTRK2	IRAK2	MAP3K5	NGF	MAPKAPK2	ARHGDIB
Hippo signaling pathway,-0.37335162871586364,-2.2562524887712794,0.061654135338345864,0.7432086242994057,160,38,RASSF6	DCHS1	AMOT	PARD6G	DLG3	AJUBA	SMAD1	CTNNB1	CSNK1E	DVL3	FGF1	CCND1	FRMD6	ACTG1	FZD7	SCRIB	SMAD3	RASSF1	FZD2	WNT5A	BMPR2	RASSF2	FZD1	DVL1	TGFB1	BIRC5	FZD8	SERPINE1	ACTB	BMP6	WNT2	YAP1	YWHAH	TEAD3	TGFBR2	TEAD4	PPP2R2C	GDF6,SCRIB	SMAD3	RASSF1	FZD2	WNT5A	BMPR2	RASSF2	FZD1	DVL1	TGFB1	BIRC5	FZD8	SERPINE1
Adherens junction,-0.4280859645765925,-2.2421066501571545,0.11057692307692307,0.744779330216072,72,18,CTNNB1	CSNK2A2	EGFR	ACTN4	VCL	IGF1R	ACTG1	SRC	SSX2IP	SMAD3	ACTN1	CDC42	MET	IQGAP1	ACTB	RAC2	TGFBR2	PTPRB,SRC	SSX2IP	SMAD3	ACTN1	CDC42	MET	IQGAP1	ACTB	RAC2	TGFBR2	PTPRB
Adrenergic signaling in cardiomyocytes,-0.27899256151593577,-1.6608786911045526,0.40415335463258784,0.7592400421331876,145,29,CACNG7	ADRB1	CACNA2D4	ADCY5	MAPK12	ATF2	AGTR1	ATP1B1	GNAI1	CREB3	PPP2R5D	ATP2B4	TPM3	ADCY7	AKT1	PPP2R5B	PLCB3	ADCY9	CREB3L1	CACNB3	CREB5	CACNB4	TPM4	TPM2	CREB3L2	TPM1	MYL4	PLN	PPP2R2C,CACNB3	CREB5	CACNB4	TPM4	TPM2	CREB3L2	TPM1	MYL4	PLN	PPP2R2C
Fluid shear stress and atherosclerosis,-0.28098830064731267,-1.7100975435412806,0.3147286821705426,0.7601513135680433,139,37,GSTO2	EDN1	NQO1	MAPK12	GSTA4	MAPK8	PIK3R3	VCAM1	GSTM3	TP53	GSTM2	CAV2	CTNNB1	PIK3R1	HSP90AA1	HMOX1	AKT1	ACTG1	SRC	ITGAV	DUSP1	BMPR2	VEGFA	KLF2	JUN	PLAT	ACTB	SDC4	PIK3R2	IL1B	PDGFA	IL1R1	ICAM1	MAP3K5	GPC1	RAC2	CCL2,DUSP1	BMPR2	VEGFA	KLF2	JUN	PLAT	ACTB	SDC4	PIK3R2	IL1B	PDGFA	IL1R1	ICAM1	MAP3K5
Non-alcoholic fatty liver disease (NAFLD),-0.29000792368247164,-1.6419158525994864,0.3705426356589147,0.7607490981411876,149,27,MAPK8	PIK3R3	SDHC	NDUFA9	LEPR	NDUFB3	NDUFA8	COX6C	UQCRC2	NDUFS3	NDUFB11	PIK3R1	SDHD	NDUFS2	ADIPOQ	AKT1	NDUFA3	PPARA	CDC42	TGFB1	JUN	SOCS3	PIK3R2	IL1B	MAP3K5	LEP	CEBPA,TGFB1	JUN	SOCS3	PIK3R2	IL1B	MAP3K5	LEP	CEBPA
Systemic lupus erythematosus,-0.39359856188843745,-2.0063781967485643,0.24958677685950414,0.7609765731674014,133,15,C5	C6	HIST1H4H	HIST2H2BE	HIST1H2BD	HIST1H2AC	H3F3B	ACTN4	C3	H2AFJ	ACTN1	C4A	CD86	C4B	C2,C4A	CD86	C4B	C2
Focal adhesion,-0.28138478842838427,-1.9419330129282513,0.1484848484848485,0.7622991669119707,199,67,HGF	ITGB8	SPP1	VEGFD	MAPK8	COL4A5	PIK3R3	CAPN2	CAV2	LAMB1	CTNNB1	PIK3R1	ITGB1	COL1A2	PARVA	TLN1	EGFR	ACTN4	VCL	DIAPH1	ITGA11	CCND1	PTEN	MYL12B	PIP5K1C	ILK	COL6A1	IGF1R	LAMC1	AKT1	ACTG1	RELN	ITGA1	SRC	ITGAV	PPP1R12C	COL6A2	ELK1	FLNB	HRAS	ITGA8	ACTN1	CDC42	VEGFA	MET	ITGA4	MYLK	BAD	JUN	THBS2
Oocyte meiosis,-0.3249652358324757,-1.7142885365512899,0.41946308724832215,0.7631569588257869,125,16,ADCY5	MAPK12	ANAPC13	CDC16	PPP2R5D	IGF1R	ADCY7	PPP2R5B	ADCY9	CCNB1	MAD1L1	CDK1	RPS6KA2	ITPR3	YWHAH	PKMYT1,IGF1R	ADCY7	PPP2R5B	ADCY9	CCNB1	MAD1L1	CDK1	RPS6KA2	ITPR3	YWHAH	PKMYT1
Calcium signaling pathway,-0.28452501853268614,-1.6636346197727174,0.43300653594771243,0.7636834499411082,188,25,ADRB1	LTB4R2	PLCD4	EDNRA	AGTR1	EDNRB	STIM1	MCU	EGFR	PHKA2	ATP2B4	PDE1B	ADCY7	PTK2B	PLCB3	ADCY9	MYLK	PDE1C	CACNA1E	HRH1	SPHK1	HTR2A	ITPR3	OXTR	PLN,PDE1C	CACNA1E	HRH1	SPHK1	HTR2A	ITPR3	OXTR	PLN
Th17 cell differentiation,-0.30589942942589765,-1.650899862196297,0.48576214405360135,0.7644094038934186,107,17,IL27RA	CD4	MAPK12	MAPK8	HSP90AA1	STAT6	RARA	SMAD3	RUNX1	TGFB1	JUN	RORA	IL1B	IL1R1	IL1RAP	TGFBR2	LAT,TGFB1	JUN	RORA	IL1B	IL1R1	IL1RAP	TGFBR2	LAT
Fc gamma R-mediated phagocytosis,-0.3572333303193822,-1.9489018249378305,0.2627257799671593,0.7656926618031444,91,20,PLD1	MARCKSL1	PIK3R3	PIK3R1	ASAP1	ARPC1B	PIP5K1C	ARPC2	PLA2G6	CFL2	AKT1	LIMK1	CDC42	PRKCD	VASP	GSN	PIK3R2	SPHK1	RAC2	LAT,LIMK1	CDC42	PRKCD	VASP	GSN	PIK3R2	SPHK1	RAC2	LAT
MicroRNAs in cancer,-0.33504820064821283,-2.030686733920554,0.10029498525073746,0.7675012678968518,299,41,SOX4	CYP1B1	BMF	STMN1	CDC25B	HDAC1	CDK6	TP53	PDCD4	RECK	EGFR	RPTOR	CCND1	PTEN	GLS	FOXP1	HMOX1	PLAU	EZH2	EZR	RASSF1	HRAS	BMPR2	PIM1	VEGFA	NOTCH2	MET	CD44	SLC7A1	DDIT4	TNC	MMP16	KIF23	PIK3R2	PDGFA	NOTCH3	ITGA5	CDCA5	TNXB	TPM1	TIMP3,HRAS	BMPR2	PIM1	VEGFA	NOTCH2	MET	CD44	SLC7A1	DDIT4	TNC
Chemical carcinogenesis,-0.34202395627563503,-1.6421097967442577,0.4940374787052811,0.7683030211136498,82,11,GSTO2	ALDH3B1	CYP1B1	GSTA4	GSTM3	KYAT3	GSTM2	EPHX1	ALDH1A3	ADH4	CYP1A2,ADH4	CYP1A2
PPAR signaling pathway,-0.2822759676576408,-1.6175021657837485,0.42696629213483145,0.7694736789248697,74,24,CPT1C	FABP5	PLIN5	CPT1B	ACADL	FABP7	ACADM	CD36	EHHADH	FABP4	ACOX1	PCK1	ADIPOQ	DBI	PPARD	SLC27A1	ILK	SLC27A4	ACSL5	PPARA	ANGPTL4	UCP1	OLR1	MMP1,OLR1	MMP1
Toxoplasmosis,-0.33302520128501534,-1.7155500547402989,0.46050420168067224,0.7705342148563089,113,15,MAPK12	MAPK8	GNAI1	LAMB1	ITGB1	IRAK1	BCL2L1	MAP2K3	LAMC1	AKT1	TGFB1	BAD	LAMB3	TLR4	LAMC3,TGFB1	BAD	LAMB3	TLR4	LAMC3
cAMP signaling pathway,-0.25093772084153415,-1.5986957176122938,0.4117647058823529,0.7708570532576696,212,42,GRIA1	ADRB1	EDN1	ADCY5	EDNRA	PLD1	PDE3A	MAPK8	PIK3R3	ATP1B1	GABBR1	GRIA3	PDE3B	PPP1R1B	GLI3	GNAI1	PIK3R1	ACOX1	TSHR	CREB3	ATP2B4	ADCY7	AKT1	GIPR	RRAS2	ADCY9	PPARA	CREB3L1	RRAS	BAD	JUN	TIAM1	CREB5	MYL9	NPR1	CREB3L2	PIK3R2	RAC2	OXTR	PLN	GABBR2	PDE4C,BAD	JUN	TIAM1	CREB5	MYL9	NPR1	CREB3L2	PIK3R2	RAC2
Vibrio cholerae infection,-0.35008076501349,-1.6644018905528841,0.4612850082372323,0.7708621572745817,50,12,TJP2	ATP6V0E1	ARF1	KDELR3	KDELR2	ATP6V0C	ACTG1	ADCY9	ERO1A	TCIRG1	ATP6V0D1	ACTB,ATP6V0E1	ARF1	KDELR3	KDELR2	ATP6V0C	ACTG1	ADCY9	ERO1A	TCIRG1	ATP6V0D1	ACTB
Vascular smooth muscle contraction,-0.3254164422558838,-1.9274026982994865,0.25901639344262295,0.7711777786447158,132,25,PLA2G3	EDN1	CALCRL	ADCY5	EDNRA	AGTR1	ADM	ARAF	PLA2G6	ADCY7	PLCB3	ADCY9	PPP1R12C	MRVI1	PRKCD	MYLK	MYL9	NPR1	KCNMA1	PPP1R14A	ITPR3	ACTA2	MYH11	ACTG2	RAMP1,MRVI1	PRKCD	MYLK	MYL9	NPR1	KCNMA1	PPP1R14A	ITPR3	ACTA2	MYH11	ACTG2	RAMP1
Insulin secretion,-0.32560733571103506,-1.6893007009845333,0.4991394148020654,0.7720172863544491,86,13,ADCY5	ATF2	ATP1B1	CREB3	ADCY7	PLCB3	ADCY9	CREB3L1	CREB5	CREB3L2	KCNMA1	ITPR3	SLC2A1,CREB5	CREB3L2	KCNMA1	ITPR3	SLC2A1
Colorectal cancer,-0.3628158159965841,-2.038008887909473,0.214168039538715,0.7721784418522998,86,20,MAPK8	PIK3R3	TP53	CTNNB1	MLH1	PIK3R1	EGFR	ARAF	CCND1	AKT1	SMAD3	HRAS	TGFB1	BAD	JUN	BIRC5	PIK3R2	GADD45B	RAC2	TGFBR2,TGFB1	BAD	JUN	BIRC5	PIK3R2	GADD45B	RAC2	TGFBR2
T cell receptor signaling pathway,-0.33422580406524116,-1.6213983022393683,0.5119453924914675,0.7722184683806032,101,12,CD4	MAPK12	CBLB	PIK3R3	PIK3R1	AKT1	HRAS	CDC42	JUN	PIK3R2	RASGRP1	LAT,HRAS	CDC42	JUN	PIK3R2	RASGRP1	LAT
Parathyroid hormone synthesis, secretion and action,-0.30236841567961714,-1.627269158196334,0.4899665551839465,0.7723367959625907,106,18,ADCY5	PLD1	ATF2	GNAI1	MMP14	CREB3	EGFR	ARAF	ADCY7	MEF2D	PLCB3	ADCY9	CREB3L1	CREB5	MMP16	CREB3L2	ITPR3	PDE4C,CREB5	MMP16	CREB3L2	ITPR3	PDE4C
Proteoglycans in cancer,-0.30490872245651246,-1.970573176914057,0.11859443631039532,0.7724858351252177,201,59,HGF	COL21A1	MAPK12	ANK3	SMO	PIK3R3	DCN	TP53	PDCD4	LUM	CAV2	CTNNB1	PIK3R1	DDX5	ITGB1	FGF2	ANK2	EGFR	ARAF	CCND1	IGF1R	PLAU	HSPG2	AKT1	ACTG1	RRAS2	FZD7	SRC	EZR	ITGAV	PPP1R12C	MRAS	ELK1	FLNB	FZD2	HRAS	WNT5A	CDC42	VEGFA	RRAS	MET	FZD1	CD44	TGFB1	TIAM1	FZD8	IQGAP1	ACTB	FLNC	SDC4
Signaling pathways regulating pluripotency of stem cells,-0.3334485815785223,-1.9896221547264843,0.17591125198098256,0.7727842855630139,139,28,MAPK12	ACVR1C	PIK3R3	SMAD1	CTNNB1	REST	PIK3R1	DVL3	FGF2	LIFR	IGF1R	AKT1	SKIL	FZD7	SMAD3	KLF4	FZD2	HRAS	WNT5A	BMPR2	FZD1	DVL1	FZD8	PIK3R2	WNT2	ID3	ACVR1B	INHBA,LIFR	IGF1R	AKT1	SKIL	FZD7	SMAD3	KLF4	FZD2	HRAS	WNT5A	BMPR2	FZD1	DVL1	FZD8	PIK3R2	WNT2	ID3	ACVR1B	INHBA
Cell adhesion molecules (CAMs),-0.2853184264520407,-1.7196281999908716,0.3364485981308411,0.7736397278062319,145,33,ITGB8	CLDN1	CD4	LRRC4	NTNG1	VCAM1	NLGN2	F11R	ITGB1	GLG1	MPZL1	HLA-A	NEO1	HLA-C	NFASC	ITGAV	PVR	CLDN11	ITGA8	SDC3	SELP	CD276	ITGA4	HLA-B	HLA-E	SDC4	VSIR	ICAM1	SELPLG	CD226	NRXN3	CD86	HLA-F,PVR	CLDN11	ITGA8	SDC3	SELP	CD276	ITGA4	HLA-B	HLA-E	SDC4	VSIR	ICAM1	SELPLG	CD226	NRXN3	CD86	HLA-F
Morphine addiction,-0.3781738155762017,-1.9522868021363837,0.26375404530744334,0.773745518196252,91,17,ADCY5	PDE3A	GABBR1	GNG11	PDE3B	GNAI1	GNB4	GRK3	GNB2	PDE1B	ADCY7	ADCY9	GNG12	PDE1C	GABRR2	GABBR2	PDE4C,GABRR2	GABBR2	PDE4C
Metabolism of xenobiotics by cytochrome P450,-0.3437294161795615,-1.6811039768511893,0.4852173913043478,0.7737572660242656,74,11,GSTO2	ALDH3B1	CYP1B1	GSTA4	GSTM3	AKR1C1	GSTM2	EPHX1	ALDH1A3	ADH4	CYP1A2,ADH4	CYP1A2
Prostate cancer,-0.3546351185434345,-2.0075902562427417,0.23214285714285715,0.7751804314750517,97,22,PIK3R3	TP53	CTNNB1	PIK3R1	HSP90AA1	CREB3	EGFR	ARAF	CCND1	PTEN	IGF1R	PLAU	AKT1	HRAS	CREB3L1	BAD	CREB5	PLAT	CREB3L2	PIK3R2	PDGFA	ERG,HRAS	CREB3L1	BAD	CREB5	PLAT	CREB3L2	PIK3R2	PDGFA	ERG
Tight junction,-0.28316478516605503,-1.69260438170343,0.2857142857142857,0.7760598021726255,170,40,CLDN1	AMOT	PARD6G	DLG3	EPB41L4B	ACTR3B	MAPK8	TJP2	F11R	ITGB1	TUBA1B	ACTN4	CCND1	MYL12B	AMOTL2	SYNPO	YBX3	RAB8A	MAGI1	ACTG1	SRC	TUBA1C	EZR	SCRIB	RUNX1	CLDN11	NEDD4	ACTN1	CDC42	JUN	TIAM1	MYL9	VASP	ACTB	MYH10	MAP3K5	MYH11	MYH9	PPP2R2C	MYH2,SRC	TUBA1C	EZR	SCRIB	RUNX1	CLDN11	NEDD4	ACTN1	CDC42	JUN	TIAM1
Central carbon metabolism in cancer,-0.30921212535756437,-1.6724183520447644,0.37871674491392804,0.7766172812090184,65,22,RET	PIK3R3	IDH1	TP53	PIK3R1	EGFR	SLC1A5	PDK1	PTEN	GLS	AKT1	PKM	LDHA	HRAS	HK2	MET	PFKL	PIK3R2	PFKP	SLC16A3	SLC2A1	SLC7A5,HRAS	HK2	MET	PFKL	PIK3R2	PFKP	SLC16A3	SLC2A1	SLC7A5
Prolactin signaling pathway,-0.33585374667754614,-1.6663155952578732,0.519163763066202,0.7766741751037641,70,13,MAPK12	MAPK8	SOCS5	PIK3R3	PIK3R1	CCND1	AKT1	SRC	HRAS	SOCS2	SOCS3	PIK3R2	CYP17A1,SOCS2	SOCS3	PIK3R2	CYP17A1
Aldosterone synthesis and secretion,-0.2708913363156514,-1.6001062044248382,0.6145454545454545,0.7767348597586773,98,18,ADCY5	ATF2	AGTR1	ATP1B1	CREB3	KCNK3	ATP2B4	ADCY7	PLCB3	ADCY9	SCARB1	STAR	CREB3L1	CREB5	NPR1	CREB3L2	ITPR3	DAGLA,PLCB3	ADCY9	SCARB1	STAR	CREB3L1	CREB5	NPR1	CREB3L2	ITPR3	DAGLA
Hematopoietic cell lineage,-0.36803048190157367,-2.0149183292746957,0.22402597402597402,0.7776168288500388,97,19,GP1BA	KITLG	CD37	CD4	IL11RA	CD36	CD59	ITGA1	CD55	CD44	ITGA4	ANPEP	IL1B	IL1R1	CD14	ITGA5	ITGA3	IL7R	IL11,ANPEP	IL1B	IL1R1	CD14	ITGA5	ITGA3	IL7R	IL11
Human papillomavirus infection,-0.2871455007816957,-1.976981869882904,0.10456553755522828,0.7783825537393204,330,80,ITGB8	SPP1	HES6	PARD6G	DLG3	COL4A5	PIK3R3	HDAC1	RBPJ	CDK6	ATR	TP53	LAMB1	CTNNB1	PIK3R1	HDAC2	ITGB1	ATP6V0E1	DVL3	COL1A2	TSC2	CREB3	TADA3	EGFR	PPP2R5D	ITGA11	CCND1	PTEN	MAML1	COL6A1	EIF4EBP1	HLA-A	LAMC1	AKT1	PPP2R5B	PKM	HLA-C	ATP6V0C	MAGI1	RELN	JAG1	FZD7	ITGA1	TCIRG1	ITGAV	SCRIB	ATP6V0D1	COL6A2	FZD2	HRAS
Viral carcinogenesis,-0.2985498388005756,-1.9058631487160318,0.2037037037037037,0.7785849867560272,201,45,HIST1H4H	ATF2	PIK3R3	HIST2H2BE	GTF2B	HDAC1	HIST1H2BD	RBPJ	CDK6	TP53	MRPS18B	PIK3R1	HDAC2	CREB3	KAT2B	ACTN4	CCND1	C3	HDAC8	HLA-A	PKM	HLA-C	SRC	SCRIB	ATP6V0D1	HRAS	ACTN1	CDC42	MAD1L1	CREB3L1	SKP2	CDK1	BAD	JUN	CREB5	HLA-B	SRF	HLA-E	GSN	EGR2	CREB3L2	PIK3R2	YWHAH	MAPKAPK2	HLA-F,HRAS	ACTN1	CDC42	MAD1L1	CREB3L1	SKP2
Oxytocin signaling pathway,-0.2810491728663286,-1.575346929267752,0.4428794992175274,0.7788214739250768,153,26,CACNG7	CACNA2D4	ADCY5	GNAI1	RGS2	EEF2	EGFR	CCND1	ADCY7	ACTG1	PLCB3	ADCY9	CAMKK2	SRC	PPP1R12C	ELK1	HRAS	MYLK	JUN	CACNB3	CACNB4	MYL9	ACTB	NPR1	ITPR3	OXTR,ADCY7	ACTG1	PLCB3	ADCY9	CAMKK2	SRC	PPP1R12C	ELK1	HRAS	MYLK	JUN	CACNB3	CACNB4	MYL9	ACTB	NPR1	ITPR3	OXTR
JAK-STAT signaling pathway,-0.3131279947264177,-1.721938903881288,0.3130841121495327,0.7793277585040745,162,25,IL27RA	SOCS5	PIK3R3	IL11RA	LEPR	PIK3R1	IL13RA1	OSMR	EGFR	CNTFR	CCND1	BCL2L1	STAT6	LIFR	AKT1	AOX1	HRAS	PIM1	SOCS2	SOCS3	PIK3R2	PDGFA	LEP	IL7R	IL11,SOCS2	SOCS3	PIK3R2	PDGFA	LEP	IL7R	IL11
Small cell lung cancer,-0.33987361228020024,-1.9574393853385224,0.2751235584843493,0.7794396646150246,93,22,COL4A5	PIK3R3	CDK6	TP53	TRAF4	LAMB1	PIK3R1	ITGB1	CCND1	PTEN	BCL2L1	LAMC1	AKT1	ITGAV	FHIT	SKP2	CKS2	LAMB3	PIK3R2	GADD45B	ITGA3	LAMC3,FHIT	SKP2	CKS2	LAMB3	PIK3R2	GADD45B	ITGA3	LAMC3
Pathogenic Escherichia coli infection,-0.2997494109473088,-1.5862138794748344,0.5049668874172185,0.7796913576806683,55,17,CLDN1	CTNNB1	ITGB1	TUBA1B	ARPC1B	ARPC2	TUBB4B	TUBB6	ACTG1	TUBA1C	EZR	TUBB2A	CDC42	ACTB	CD14	TLR4	KRT18,ACTB	CD14	TLR4	KRT18
Hepatitis C,-0.3072570310031199,-1.849810266459211,0.3440134907251265,0.779922035597142,155,25,CLDN1	PIK3R3	IFIT1	RNASEL	CDK6	TP53	CTNNB1	PIK3R1	EIF3E	EGFR	ARAF	CCND1	AKT1	PPARA	SCARB1	HRAS	CLDN11	BAD	OAS3	SOCS3	OAS1	PIK3R2	YWHAH	OAS2	PPP2R2C,PPARA	SCARB1	HRAS	CLDN11	BAD	OAS3	SOCS3	OAS1	PIK3R2	YWHAH	OAS2	PPP2R2C
Dilated cardiomyopathy (DCM),-0.27327425670103705,-1.6030448697431512,0.46166134185303515,0.7806219464339398,91,28,CACNG7	ITGB8	ADRB1	CACNA2D4	ADCY5	ITGB1	DAG1	ITGA11	TPM3	ADCY7	ACTG1	ADCY9	ITGA1	ITGAV	ITGA8	LMNA	ITGA4	TGFB1	CACNB3	CACNB4	TPM4	ACTB	TPM2	ITGA5	ITGA3	TPM1	DES	PLN,ITGA4	TGFB1	CACNB3	CACNB4	TPM4	ACTB	TPM2	ITGA5	ITGA3	TPM1	DES	PLN
Neuroactive ligand-receptor interaction,-0.28875712157684885,-1.8406642634025887,0.2931596091205212,0.781467426577246,338,36,GRIA1	FPR3	ADRB1	LTB4R2	C5	S1PR1	F2RL2	EDN1	LTB4R	CALCRL	ADRA2A	EDNRA	AGTR1	LPAR6	EDNRB	GABBR1	ADM	GRIA3	LEPR	TSHR	THRA	C3	GIPR	GLP2R	TSPO	HRH1	NMUR1	HTR2A	C5AR1	LEP	GABRR2	APLN	OXTR	F2RL1	GABBR2	TRPV1,HRH1	NMUR1	HTR2A	C5AR1	LEP	GABRR2	APLN	OXTR	F2RL1	GABBR2	TRPV1
Human cytomegalovirus infection,-0.2751063866043486,-1.726664030679653,0.2772727272727273,0.7827626925276393,225,45,ADCY5	MAPK12	ATF2	PIK3R3	GNG11	CDK6	TP53	GNAI1	CXCL12	CTNNB1	PIK3R1	TSC2	CREB3	GNB4	EGFR	TAP2	CCND1	GNB2	EIF4EBP1	HLA-A	ADCY7	AKT1	HLA-C	PTK2B	PLCB3	ADCY9	SRC	ITGAV	ELK1	HRAS	VEGFA	CREB3L1	TAP1	GNG12	CREB5	HLA-B	HLA-E	CREB3L2	PIK3R2	IL1B	IL1R1	ITPR3	RAC2	CCL2	HLA-F,GNB2	EIF4EBP1	HLA-A	ADCY7	AKT1	HLA-C
Pancreatic cancer,-0.2963803968205379,-1.7332394240026,0.41196581196581195,0.7831198498463352,75,20,PLD1	MAPK8	PIK3R3	CDK6	TP53	PIK3R1	EGFR	ARAF	CCND1	BCL2L1	AKT1	SMAD3	CDC42	VEGFA	TGFB1	BAD	PIK3R2	GADD45B	RAC2	TGFBR2,CDC42	VEGFA	TGFB1	BAD	PIK3R2	GADD45B	RAC2	TGFBR2
Adipocytokine signaling pathway,-0.30337341820339014,-1.542278977143294,0.506514657980456,0.7832929510508218,69,15,CPT1C	CPT1B	MAPK8	LEPR	CD36	PCK1	ADIPOQ	ACSL5	AKT1	CAMKK2	PPARA	SOCS3	TNFRSF1B	SLC2A1	LEP,SOCS3	TNFRSF1B	SLC2A1	LEP
Autophagy,-0.27087102763070064,-1.5772859489887918,0.46226415094339623,0.7837773241892637,128,28,DAPK1	MAPK8	PIK3R3	MTMR4	PIK3R1	RAB7A	BECN1	TSC2	AKT1S1	RPTOR	PTEN	BCL2L1	IGF1R	CTSB	AKT1	RRAS2	CTSD	CAMKK2	MLST8	MRAS	HRAS	BNIP3	RRAS	PRKCD	BAD	DDIT4	RRAGD	PIK3R2,RAB7A	BECN1	TSC2	AKT1S1	RPTOR	PTEN	BCL2L1	IGF1R	CTSB	AKT1	RRAS2	CTSD	CAMKK2	MLST8	MRAS	HRAS	BNIP3	RRAS	PRKCD	BAD	DDIT4	RRAGD	PIK3R2
PI3K-Akt signaling pathway,-0.273437001747032,-1.9099631144057896,0.13343108504398826,0.7851753598876449,354,85,HGF	ITGB8	SPP1	KITLG	EFNA4	VEGFD	ATF2	ANGPT1	LPAR6	COL4A5	PIK3R3	GNG11	CDK6	TP53	PKN2	LAMB1	PIK3R1	PCK1	ITGB1	HSP90AA1	FGF2	COL1A2	TSC2	CREB3	FGF1	OSMR	GNB4	EGFR	PPP2R5D	RPTOR	ITGA11	CCND1	CDC37	PTEN	GNB2	COL6A1	EIF4EBP1	BCL2L1	IGF1R	LAMC1	PKN1	AKT1	PPP2R5B	MAGI1	RELN	ITGA1	MLST8	ITGAV	FGF5	COL6A2
Cardiac muscle contraction,-0.3795461760249558,-1.88553343283329,0.3327702702702703,0.785920883236453,78,12,CACNG7	CACNA2D4	ATP1B1	COX6C	UQCRC2	TPM3	CACNB3	CACNB4	TPM4	TPM2	TPM1	MYL4,CACNB3	CACNB4	TPM4	TPM2	TPM1	MYL4
Cortisol synthesis and secretion,-0.2752182364680282,-1.5452150679392687,0.6066433566433567,0.786875870525853,65,16,ADCY5	ATF2	AGTR1	NCEH1	CREB3	KCNK3	ADCY7	PLCB3	ADCY9	SCARB1	STAR	CREB3L1	CREB5	CREB3L2	ITPR3	CYP17A1,PLCB3	ADCY9	SCARB1	STAR	CREB3L1	CREB5	CREB3L2	ITPR3	CYP17A1
Vasopressin-regulated water reabsorption,-0.28987322428170026,-1.557191370221511,0.5986038394415357,0.786894617281264,44,14,DCTN4	DYNLL2	DYNC2LI1	DYNC1I2	DYNC1LI2	CREB3	STX4	ARHGDIA	ADCY9	CREB3L1	AQP3	CREB5	CREB3L2	ARHGDIB,CREB3L1	AQP3	CREB5	CREB3L2	ARHGDIB
Cushing syndrome,-0.2524522062443074,-1.5507815524666229,0.5007898894154819,0.7875765259980919,155,31,ADCY5	ATF2	WDR5B	AGTR1	NCEH1	CDKN2C	CDK6	GNAI1	CTNNB1	DVL3	CREB3	KCNK3	EGFR	CCND1	ADCY7	PLCB3	FZD7	ADCY9	SCARB1	FZD2	WNT5A	STAR	CREB3L1	FZD1	DVL1	CREB5	FZD8	CREB3L2	WNT2	ITPR3	CYP17A1,PLCB3	FZD7	ADCY9	SCARB1	FZD2	WNT5A	STAR	CREB3L1	FZD1	DVL1	CREB5	FZD8	CREB3L2	WNT2	ITPR3	CYP17A1
Fc epsilon RI signaling pathway,-0.3891003906568109,-1.8521914671541677,0.39436619718309857,0.7881265117231694,68,10,MAPK12	MAPK8	PIK3R3	PIK3R1	MAP2K3	AKT1	HRAS	PIK3R2	RAC2	LAT,PIK3R2	RAC2	LAT
Basal cell carcinoma,-0.34381997252033314,-1.8755344387442372,0.35800344234079173,0.7887413317745503,63,14,SMO	TP53	GLI3	CTNNB1	DVL3	SUFU	FZD7	FZD2	WNT5A	FZD1	DVL1	FZD8	WNT2	GADD45B,FZD2	WNT5A	FZD1	DVL1	FZD8	WNT2	GADD45B
Hepatitis B,-0.2910174021451399,-1.7356748383303164,0.3501577287066246,0.7896233371045137,163,30,MAPK12	TICAM2	ATF2	MAPK8	PIK3R3	TP53	PIK3R1	CREB3	ARAF	IRAK1	STAT6	MAP2K3	HSPG2	AKT1	PTK2B	SRC	SMAD3	ELK1	HRAS	CREB3L1	TGFB1	BAD	JUN	CREB5	BIRC5	EGR2	CREB3L2	PIK3R2	TGFBR2	TLR4,IRAK1	STAT6	MAP2K3	HSPG2	AKT1	PTK2B	SRC	SMAD3	ELK1	HRAS	CREB3L1	TGFB1	BAD	JUN	CREB5	BIRC5	EGR2	CREB3L2	PIK3R2	TGFBR2	TLR4
Leukocyte transendothelial migration,-0.2775372455261576,-1.5601234556760866,0.45975232198142413,0.7904003953237363,112,28,CLDN1	MAPK12	PIK3R3	VCAM1	GNAI1	CXCL12	CTNNB1	F11R	PIK3R1	ITGB1	ACTN4	VCL	MYL12B	ACTG1	PTK2B	EZR	CLDN11	ACTN1	CDC42	ITGA4	MYL9	VASP	THY1	ACTB	PIK3R2	ICAM1	RAC2	SIPA1,CLDN11	ACTN1	CDC42	ITGA4	MYL9	VASP	THY1	ACTB	PIK3R2	ICAM1	RAC2	SIPA1
GABAergic synapse,-0.2846934908086541,-1.5305018361735632,0.547107438016529,0.7908014040253005,89,18,SLC6A13	ABAT	ADCY5	GABBR1	GNG11	GNAI1	SLC38A1	GNB4	GLS	GNB2	ADCY7	ADCY9	SRC	GNG12	SLC38A5	GABRR2	SLC6A12	GABBR2,SLC38A5	GABRR2	SLC6A12	GABBR2
Renal cell carcinoma,-0.27903714664061846,-1.5243447241390935,0.5456026058631922,0.7912378574493817,69,18,HGF	ARNT2	PIK3R3	PIK3R1	EPAS1	TFE3	ARAF	EGLN1	AKT1	HRAS	CDC42	VEGFA	MET	TGFB1	BAD	JUN	PIK3R2	SLC2A1,HRAS	CDC42	VEGFA	MET	TGFB1	BAD	JUN	PIK3R2	SLC2A1
Amino sugar and nucleotide sugar metabolism,-0.3597235110803024,-1.7748405595937538,0.4592198581560284,0.793246459114676,48,11,FPGT	GPI	GNPDA1	GFPT1	GFPT2	CYB5R3	TSTA3	HK2	UGDH	UAP1L1	UAP1,GFPT1	GFPT2	CYB5R3	TSTA3	HK2	UGDH	UAP1L1	UAP1
NOD-like receptor signaling pathway,-0.3120229224411672,-1.780911340196105,0.2897196261682243,0.7952119725802944,178,26,CAMP	MAPK12	MAPK8	RNASEL	CARD6	HSP90AA1	MCU	NAMPT	ANTXR1	BCL2L1	PANX1	CTSB	TRPV2	PLCB3	SHARPIN	GBP1	PRKCD	GSDMD	OAS3	JUN	OAS1	IL1B	ITPR3	CCL2	TLR4	OAS2,PRKCD	GSDMD	OAS3	JUN	OAS1	IL1B	ITPR3	CCL2	TLR4	OAS2
Apoptosis,-0.30582932008106933,-1.887757100946319,0.2568218298555377,0.7956007450671043,143,32,MAPK8	PIK3R3	CTSF	CAPN2	CTSO	TP53	PARP1	PARP4	PIK3R1	BECN1	TUBA1B	BOK	BCL2L1	CTSB	AKT1	ACTG1	CTSD	TUBA1C	LMNB2	DFFA	HRAS	LMNA	BAD	JUN	DAB2IP	BIRC5	ACTB	PIK3R2	GADD45B	ITPR3	MAP3K5	NGF,CTSB	AKT1	ACTG1	CTSD	TUBA1C	LMNB2	DFFA	HRAS	LMNA	BAD	JUN	DAB2IP	BIRC5	ACTB	PIK3R2	GADD45B	ITPR3	MAP3K5	NGF
Bladder cancer,-0.37938719191159015,-1.7514316349406238,0.42614601018675724,0.7968224807611537,41,10,DAPK1	TP53	EGFR	ARAF	CCND1	SRC	RASSF1	HRAS	VEGFA	MMP1,MMP1
Hypertrophic cardiomyopathy (HCM),-0.3122538965080597,-1.7651465483497346,0.32018927444794953,0.7973818125073148,85,25,CACNG7	ITGB8	EDN1	CACNA2D4	ITGB1	DAG1	ITGA11	TPM3	ACTG1	ITGA1	ITGAV	ITGA8	LMNA	ITGA4	TGFB1	CACNB3	CACNB4	TPM4	ACTB	TPM2	ACE	ITGA5	ITGA3	TPM1	DES,ITGA8	LMNA	ITGA4	TGFB1	CACNB3	CACNB4	TPM4	ACTB	TPM2	ACE	ITGA5	ITGA3	TPM1	DES
AGE-RAGE signaling pathway in diabetic complications,-0.27755474675305236,-1.7577765759283828,0.38372093023255816,0.7979499083213046,100,31,EDN1	VEGFD	MAPK12	PLCD4	AGTR1	MAPK8	COL4A5	PIK3R3	VCAM1	PIK3R1	COL3A1	COL1A2	DIAPH1	CCND1	AKT1	PLCB3	SMAD3	HRAS	PIM1	CDC42	VEGFA	TGFB1	PRKCD	JUN	SERPINE1	PIK3R2	IL1B	COL1A1	ICAM1	TGFBR2	CCL2,HRAS	PIM1	CDC42	VEGFA	TGFB1	PRKCD	JUN	SERPINE1	PIK3R2	IL1B	COL1A1	ICAM1	TGFBR2	CCL2
Carbohydrate digestion and absorption,-0.3854999344507197,-1.853047755415702,0.41207815275310833,0.79896338982673,44,10,AMY2B	PIK3R3	ATP1B1	PIK3R1	AKT1	HK2	SLC37A4	PIK3R2	SLC2A5	MGAM,SLC37A4	PIK3R2	SLC2A5	MGAM
Human immunodeficiency virus 1 infection,-0.2938464234547482,-1.7856507733334843,0.24427480916030533,0.7989925096555223,212,40,CD4	WEE1	MAPK12	MAPK8	PIK3R3	GNG11	TRIM5	ATR	GNAI1	PIK3R1	GNB4	TAP2	IRAK1	CFL2	GNB2	BCL2L1	SAMHD1	MAP2K3	HLA-A	AKT1	HLA-C	PTK2B	CCNB1	AP1B1	HRAS	LIMK1	CDK1	BAD	JUN	TAP1	GNG12	HLA-B	HLA-E	PIK3R2	TNFRSF1B	ITPR3	RAC2	TLR4	BST2	HLA-F,IRAK1	CFL2	GNB2	BCL2L1	SAMHD1	MAP2K3	HLA-A	AKT1	HLA-C	PTK2B	CCNB1
Drug metabolism,-0.3448329774881097,-1.7357653867002627,0.33438985736925514,0.7994496809146834,108,17,GSTO2	FMO4	FMO2	ALDH3B1	CES1	GSTA4	MAOB	GSTM3	GSTM2	ALDH1A3	UCK2	AOX1	CES2	TK1	ADH4	XDH	CYP1A2,TK1	ADH4	XDH	CYP1A2
Chemokine signaling pathway,-0.31756822813355884,-1.7921723869912423,0.31329113924050633,0.8003990234859004,190,25,ADCY5	PIK3R3	GNG11	GNAI1	CXCL12	PIK3R1	GNB4	GRK3	GNB2	ADCY7	AKT1	PTK2B	PLCB3	ADCY9	SRC	HRAS	CDC42	PRKCD	BAD	TIAM1	GNG12	PREX1	PIK3R2	RAC2	CCL2,ADCY7	AKT1	PTK2B	PLCB3	ADCY9	SRC	HRAS	CDC42	PRKCD	BAD	TIAM1	GNG12	PREX1	PIK3R2	RAC2	CCL2
HIF-1 signaling pathway,-0.3133408517388824,-1.7980851491425907,0.29329173166926675,0.8028749770106616,100,27,EDN1	ANGPT1	PIK3R3	PIK3R1	ALDOA	PGK1	ENO1	EGFR	PDK1	EGLN1	EIF4EBP1	IGF1R	HMOX1	GAPDH	AKT1	LDHA	VEGFA	HK2	TIMP1	PFKFB3	PFKL	SERPINE1	PIK3R2	TEK	ANGPT4	SLC2A1	TLR4,VEGFA	HK2	TIMP1	PFKFB3	PFKL	SERPINE1	PIK3R2	TEK	ANGPT4	SLC2A1	TLR4
Glycosaminoglycan biosynthesis,-0.3568689931995116,-1.8554920736007054,0.28343949044585987,0.8082345967836321,53,18,FUT8	B3GALT6	EXTL2	ST3GAL1	CHPF	DSE	CHST11	CHPF2	B4GALT7	EXT1	XYLT1	B3GAT3	NDST1	CHST3	HS3ST3A1	CHSY3	B4GALT1	EXTL1,CHST11	CHPF2	B4GALT7	EXT1	XYLT1	B3GAT3	NDST1	CHST3	HS3ST3A1	CHSY3	B4GALT1	EXTL1
Cholinergic synapse,-0.31063436821072893,-1.73684497523726,0.39373970345963755,0.8082621860642382,112,21,ADCY5	PIK3R3	GNG11	GNAI1	PIK3R1	CREB3	GNB4	GNB2	ADCY7	AKT1	ACHE	PLCB3	ADCY9	HRAS	CREB3L1	GNG12	CREB5	CREB3L2	PIK3R2	ITPR3	KCNQ3,ADCY7	AKT1	ACHE	PLCB3	ADCY9	HRAS	CREB3L1	GNG12	CREB5	CREB3L2	PIK3R2	ITPR3	KCNQ3
FoxO signaling pathway,-0.292131113612118,-1.7994238225394976,0.3284552845528455,0.812364496174259,132,29,S1PR1	MAPK12	MAPK8	PIK3R3	CCNG2	CSNK1E	PIK3R1	PCK1	EGFR	ARAF	CCND1	PTEN	STK4	IGF1R	AKT1	CCNB1	SMAD3	HRAS	BNIP3	KLF2	SKP2	TGFB1	BCL6	SGK1	SGK2	PIK3R2	GADD45B	TGFBR2	IL7R,CCNB1	SMAD3	HRAS	BNIP3	KLF2	SKP2	TGFB1	BCL6	SGK1	SGK2	PIK3R2	GADD45B	TGFBR2	IL7R
ECM-receptor interaction,-0.2972918163575435,-1.8010824921531576,0.2573189522342065,0.8214463891904049,82,33,GP1BA	ITGB8	SPP1	COL4A5	CD36	LAMB1	ITGB1	DAG1	COL1A2	ITGA11	COL6A1	LAMC1	HSPG2	RELN	ITGA1	ITGAV	COL6A2	ITGA8	AGRN	CD44	ITGA4	SV2A	THBS2	TNC	LAMB3	SDC4	HMMR	COL1A1	ITGA5	ITGA3	TNXB	COMP	LAMC3,CD44	ITGA4	SV2A	THBS2	TNC	LAMB3	SDC4	HMMR	COL1A1	ITGA5	ITGA3	TNXB	COMP	LAMC3
Protein processing in endoplasmic reticulum,-0.25434626126895815,-1.493492578026393,0.5913621262458472,0.8214835834920678,165,24,ATXN3	MAPK8	CAPN2	DERL2	TUSC3	HSP90AA1	ATF6	DNAJB1	DNAJC5	PPP1R15A	DNAJB12	SYVN1	SEC23A	SEC13	CRYAB	ERO1A	UBXN6	RAD23A	RRBP1	EDEM1	DERL1	RAD23B	MAP3K5	SEL1L2,TUSC3	HSP90AA1	ATF6	DNAJB1	DNAJC5	PPP1R15A	DNAJB12	SYVN1	SEC23A	SEC13	CRYAB	ERO1A	UBXN6	RAD23A	RRBP1	EDEM1	DERL1	RAD23B	MAP3K5	SEL1L2
Thyroid hormone signaling pathway,-0.24936536975604423,-1.4853084838870108,0.5226209048361935,0.8241209136390725,116,33,SLCO1C1	PLCD4	PIK3R3	ATP1B1	HDAC1	TP53	MED17	CTNNB1	NCOA2	MED1	PIK3R1	HDAC2	TSC2	KAT2B	THRA	CCND1	AKT1	ACTG1	PLCB3	SRC	ITGAV	HRAS	NOTCH2	BAD	MED16	NCOA3	ACTB	MED12L	PIK3R2	NOTCH3	PFKP	SLC2A1	PLN,BAD	MED16	NCOA3	ACTB	MED12L	PIK3R2	NOTCH3	PFKP	SLC2A1	PLN
Amyotrophic lateral sclerosis (ALS),-0.311601443486846,-1.4703404956074009,0.6637478108581436,0.8267965619001459,51,10,GRIA1	MAPK12	TP53	BCL2L1	MAP2K3	DERL1	BAD	TNFRSF1B	MAP3K5	SLC1A2,DERL1	BAD	TNFRSF1B	MAP3K5	SLC1A2
Chronic myeloid leukemia,-0.2616300824951452,-1.46418573510849,0.6016528925619835,0.8268225013252677,76,19,PIK3R3	HDAC1	CDK6	TP53	PIK3R1	HDAC2	BCR	ARAF	CCND1	BCL2L1	AKT1	SMAD3	RUNX1	HRAS	TGFB1	BAD	PIK3R2	GADD45B	TGFBR2,SMAD3	RUNX1	HRAS	TGFB1	BAD	PIK3R2	GADD45B	TGFBR2
Bile secretion,-0.3351769573188667,-1.801540607532679,0.40816326530612246,0.833109372188719,72,15,CA2	ADCY5	ABCC3	NCEH1	ATP1B1	HMGCR	EPHX1	SLC4A2	ADCY7	ADCY9	SCARB1	SLC4A4	SLC2A1	AQP1	AQP9,SLC4A4	SLC2A1	AQP1	AQP9
Endometrial cancer,-0.2736499212387635,-1.470405212440853,0.6057046979865772,0.8338289884733922,58,16,PIK3R3	TP53	CTNNB1	MLH1	PIK3R1	EGFR	ARAF	CCND1	PTEN	ILK	AKT1	ELK1	HRAS	BAD	PIK3R2	GADD45B,CTNNB1	MLH1	PIK3R1	EGFR	ARAF	CCND1	PTEN	ILK	AKT1	ELK1	HRAS	BAD	PIK3R2	GADD45B
Endocytosis,-0.223494198631345,-1.4412809819055554,0.48892171344165436,0.8473838411422776,244,57,PSD4	DNM3	PLD1	PARD6G	IQSEC2	CBLB	SNX12	CLTCL1	IST1	CHMP7	CAV2	PSD3	VPS37A	RAB7A	ASAP1	RAB11FIP5	EGFR	ARF1	CAPZB	ARPC1B	PIP5K1C	GRK3	AP2A2	WASHC4	ARPC2	AP2A1	AP2M1	IGF1R	ZFYVE27	HLA-A	RAB8A	RAB4A	DAB2	HLA-C	CLTB	WWP1	RAB31	EHD2	SRC	EPN1	AGAP1	SMAD3	ARFGAP1	HRAS	NEDD4	SMURF2	ARAP1	CDC42	MVB12B	HLA-B
Wnt signaling pathway,-0.23240799462878495,-1.4274191193311376,0.5714285714285714,0.8564905195491478,158,31,DKK2	FRAT1	SIAH1	FRAT2	GPC4	MAPK8	TP53	TBL1XR1	CTNNB1	CSNK1E	DVL3	CSNK2A2	PPARD	CCND1	PLCB3	FZD7	ROR1	SMAD3	FZD2	BAMBI	WNT5A	DKK1	FZD1	DVL1	JUN	FZD8	SFRP1	WNT2	RSPO1	RAC2	FOSL1,PLCB3	FZD7	ROR1	SMAD3	FZD2	BAMBI	WNT5A	DKK1	FZD1	DVL1	JUN	FZD8	SFRP1	WNT2	RSPO1	RAC2	FOSL1
Rheumatoid arthritis,-0.5818463604405508,-3.0481634671315025,0.006462035541195477,0.8639059025474974,91,17,ANGPT1	CXCL12	ATP6V0E1	ATP6V0C	TCIRG1	ATP6V0D1	VEGFA	TGFB1	JUN	IL1B	ICAM1	TEK	CD86	CCL2	TLR4	IL11	MMP1,IL1B	ICAM1	TEK	CD86	CCL2	TLR4	IL11	MMP1
Renin secretion,-0.2596648838368704,-1.411071477728889,0.6131147540983607,0.8682803865150777,69,18,ADRB1	EDN1	ADCY5	EDNRA	PDE3A	AGTR1	PDE3B	GNAI1	CLCA2	PDE1B	CTSB	PLCB3	PDE1C	NPR1	KCNMA1	ACE	ITPR3	AQP1,PDE1C	NPR1	KCNMA1	ACE	ITPR3	AQP1
p53 signaling pathway,-0.23337550939738783,-1.3547051675590185,0.695142378559464,0.8690950924127802,72,21,SIAH1	SESN3	TP53I3	SESN1	CDK6	ATR	TP53	CCNG2	TSC2	CCND1	PTEN	BCL2L1	SHISA5	CCNB1	SIVA1	CDK1	SERPINE1	STEAP3	IGFBP3	GADD45B	GTSE1,SIVA1	CDK1	SERPINE1	STEAP3	IGFBP3	GADD45B	GTSE1
Fat digestion and absorption,-0.2853307337545367,-1.3937834395749231,0.6977928692699491,0.8742676086647378,41,12,PLA2G3	APOB	CD36	ACAT2	GOT2	SLC27A4	DGAT2	SCARB1	AGPAT2	AGPAT1	MOGAT2	NPC1L1,MOGAT2	NPC1L1
Cell cycle,-0.23068900726788377,-1.3549244316316436,0.6442307692307693,0.875503332543086,124,27,CDC14A	CDKN1C	WEE1	CDC25B	CDKN2C	HDAC1	CDK6	ORC4	ATR	TP53	ANAPC13	CDC16	HDAC2	CCND1	MCM2	CCNB1	SMAD3	MAD1L1	SKP2	CDK1	TGFB1	MCM5	BUB1B	GADD45B	YWHAH	TTK	PKMYT1,MAD1L1	SKP2	CDK1	TGFB1	MCM5	BUB1B	GADD45B	YWHAH	TTK	PKMYT1
Relaxin signaling pathway,-0.22320706748574165,-1.3985946403896956,0.6325878594249201,0.875713186032106,130,37,EDN1	ADCY5	VEGFD	MAPK12	ATF2	MAPK8	COL4A5	PIK3R3	EDNRB	GNG11	GNAI1	PIK3R1	COL3A1	COL1A2	CREB3	GNB4	EGFR	GNB2	ADCY7	AKT1	PLCB3	ADCY9	SRC	SMAD3	HRAS	VEGFA	CREB3L1	TGFB1	JUN	GNG12	CREB5	CREB3L2	PIK3R2	COL1A1	TGFBR2	ACTA2	MMP1,HRAS	VEGFA	CREB3L1	TGFB1	JUN	GNG12	CREB5	CREB3L2	PIK3R2	COL1A1	TGFBR2	ACTA2	MMP1
Non-small cell lung cancer,-0.2595377255718222,-1.371754234538542,0.7051926298157454,0.8780937835117194,66,15,PIK3R3	CDK6	TP53	PIK3R1	EGFR	ARAF	CCND1	STK4	AKT1	RASSF1	HRAS	FHIT	BAD	PIK3R2	GADD45B,EGFR	ARAF	CCND1	STK4	AKT1	RASSF1	HRAS	FHIT	BAD	PIK3R2	GADD45B
Fructose and mannose metabolism,-0.2925602151189165,-1.358217605695223,0.6781045751633987,0.8789287791264713,33,11,AKR1B10	FPGT	PFKFB1	ALDOA	TSTA3	ALDOC	HK2	PFKFB3	PFKL	PFKP	PFKFB4,TSTA3	ALDOC	HK2	PFKFB3	PFKL	PFKP	PFKFB4
Gastric acid secretion,-0.27050598494569583,-1.3636048056580659,0.6882453151618398,0.8799894788943939,75,13,CA2	ADCY5	ATP1B1	GNAI1	SLC4A2	ADCY7	PLCB3	ADCY9	EZR	MYLK	ACTB	ITPR3	KCNJ15,MYLK	ACTB	ITPR3	KCNJ15
Lysosome,-0.21561047753072748,-1.3049874071517198,0.6755070202808112,0.8810121305194802,123,33,FUCA1	AP4B1	CTSF	CLTCL1	LAPTM4B	CTSO	GALC	SLC11A2	LIPA	ABCA2	GM2A	AP4E1	GGA1	MANBA	CTNS	GNPTAB	TPP1	CTSB	ATP6V0C	LITAF	CLTB	CTSD	NPC1	GAA	MCOLN1	TCIRG1	ARSA	ATP6V0D1	AP1B1	AP3D1	PLA2G15	CD68	SLC11A1,ABCA2	GM2A	AP4E1	GGA1	MANBA	CTNS	GNPTAB	TPP1	CTSB	ATP6V0C	LITAF	CLTB	CTSD	NPC1	GAA	MCOLN1	TCIRG1	ARSA
GnRH signaling pathway,-0.24137827836089798,-1.3109121064480953,0.7265238879736409,0.8815646650342734,93,18,ADCY5	MAPK12	PLD1	MAPK8	MMP14	EGFR	MAP2K3	ADCY7	PTK2B	PLCB3	ADCY9	SRC	ELK1	HRAS	CDC42	PRKCD	JUN	ITPR3,MAP2K3	ADCY7	PTK2B	PLCB3	ADCY9	SRC	ELK1	HRAS	CDC42	PRKCD	JUN	ITPR3
AMPK signaling pathway,-0.22549416904174643,-1.3742211408944223,0.6065830721003135,0.8819601963986157,120,36,CPT1C	CPT1B	CAB39	PIK3R3	HMGCR	LEPR	CD36	PFKFB1	PIK3R1	PCK1	ADIPOQ	EEF2	TSC2	CREB3	AKT1S1	PPP2R5D	RPTOR	CCND1	EIF4EBP1	FASN	IGF1R	RAB8A	AKT1	PPP2R5B	CAMKK2	GYS1	CREB3L1	PFKFB3	PFKL	CREB5	CREB3L2	PIK3R2	PFKP	PFKFB4	LEP	PPP2R2C,GYS1	CREB3L1	PFKFB3	PFKL	CREB5	CREB3L2	PIK3R2	PFKP	PFKFB4	LEP	PPP2R2C
Glucagon signaling pathway,-0.23578418022409317,-1.335463123041533,0.6857610474631751,0.8826152722165674,103,21,CPT1C	ATF2	CPT1B	LDHB	PDE3B	PFKFB1	PCK1	CREB3	PHKA2	AKT1	PKM	LDHA	PLCB3	PPARA	GYS1	CREB3L1	PFKL	CREB5	CREB3L2	ITPR3	SLC2A1,AKT1	PKM	LDHA	PLCB3	PPARA	GYS1	CREB3L1	PFKL	CREB5	CREB3L2	ITPR3	SLC2A1
Inositol phosphate metabolism,-0.2621786128042432,-1.3276556694444102,0.7620689655172413,0.8840244996683961,74,13,PLCD4	ALDH6A1	MTMR4	PIKFYVE	PIP4K2A	PTEN	PIP5K1C	PI4K2A	PLCB3	ITPK1	INPP5K	PLCH1	SYNJ2,ALDH6A1	MTMR4	PIKFYVE	PIP4K2A	PTEN	PIP5K1C	PI4K2A	PLCB3	ITPK1	INPP5K	PLCH1	SYNJ2
Epithelial cell signaling in Helicobacter pylori infection,-0.2547141066080193,-1.314055995296386,0.7114427860696517,0.8850507808944199,68,15,MAPK12	MAPK8	ADAM17	F11R	ATP6V0E1	EGFR	ATP6V0C	SRC	TCIRG1	ATP6V0D1	ADAM10	CDC42	CSK	MET	JUN,ATP6V0C	SRC	TCIRG1	ATP6V0D1	ADAM10	CDC42	CSK	MET	JUN
Glioma,-0.24698424473319006,-1.3196899446043102,0.7525773195876289,0.8855720034400618,75,14,PIK3R3	CDK6	TP53	PIK3R1	EGFR	ARAF	CCND1	PTEN	IGF1R	AKT1	HRAS	PIK3R2	PDGFA	GADD45B,PIK3R2	PDGFA	GADD45B
Insulin resistance,-0.2264533199048883,-1.3749312560643465,0.6330128205128205,0.8880872625131665,108,30,OGA	CPT1B	MAPK8	PIK3R3	PPARGC1B	CD36	OGT	PIK3R1	PCK1	CREB3	SLC27A1	PTEN	SLC27A4	GFPT1	TRIB3	AKT1	PPP1R3C	GFPT2	NR1H2	PPARA	GYS1	CREB3L1	PRKCD	RPS6KA2	CREB5	PPP1R3B	CREB3L2	SOCS3	PIK3R2	SLC2A1,SLC27A1	PTEN	SLC27A4	GFPT1	TRIB3	AKT1	PPP1R3C	GFPT2	NR1H2	PPARA	GYS1	CREB3L1	PRKCD	RPS6KA2	CREB5	PPP1R3B	CREB3L2	SOCS3	PIK3R2	SLC2A1
Antigen processing and presentation,-0.2774358223944575,-1.2870434623755467,0.7221324717285945,0.8925915811649047,77,11,IFI30	CD4	HSP90AA1	TAP2	HLA-A	CTSB	HLA-C	TAP1	HLA-B	HLA-E	HLA-F,TAP1	HLA-B	HLA-E	HLA-F
Gap junction,-0.237940962201159,-1.2602099852844661,0.7459546925566343,0.8928452704287992,88,18,ADRB1	ADCY5	GNAI1	TUBA1B	EGFR	TUBB4B	TUBB6	ADCY7	PLCB3	ADCY9	SRC	TUBA1C	TUBB2A	HRAS	CDK1	PDGFA	HTR2A	ITPR3,TUBB4B	TUBB6	ADCY7	PLCB3	ADCY9	SRC	TUBA1C	TUBB2A	HRAS	CDK1	PDGFA	HTR2A	ITPR3
Rap1 signaling pathway,-0.20016937316792677,-1.27384267535833,0.7022900763358778,0.892858424686927,206,47,HGF	KITLG	EFNA4	ADCY5	DOCK4	VEGFD	MAPK12	PARD6G	ANGPT1	PIK3R3	GNAI1	CTNNB1	PIK3R1	ITGB1	FGF2	PFN1	FGF1	TLN1	EGFR	IGF1R	MAP2K3	ADCY7	AKT1	MAGI1	ACTG1	PLCB3	ADCY9	SRC	FGF5	MRAS	HRAS	CDC42	VEGFA	RRAS	MET	TIAM1	EPHA2	VASP	ACTB	PIK3R2	PDGFA	TEK	NGF	ANGPT4	RAC2	SIPA1	LAT,IGF1R	MAP2K3	ADCY7	AKT1
Insulin signaling pathway,-0.21560777718607788,-1.2456166863088196,0.720125786163522,0.8937868177739633,137,28,PRKAR2A	MAPK8	CBLB	PIK3R3	PDE3B	PIK3R1	PCK1	TSC2	PHKA2	FLOT1	RHOQ	ARAF	RPTOR	EIF4EBP1	FASN	AKT1	PPP1R3C	FLOT2	INPP5K	ELK1	HRAS	GYS1	HK2	BAD	PPP1R3B	SOCS2	SOCS3	PIK3R2,PHKA2	FLOT1	RHOQ	ARAF	RPTOR	EIF4EBP1	FASN	AKT1	PPP1R3C	FLOT2	INPP5K	ELK1	HRAS	GYS1	HK2	BAD	PPP1R3B	SOCS2	SOCS3	PIK3R2
Ras signaling pathway,-0.20699221496322429,-1.2790892597984147,0.6637168141592921,0.8941465685953948,232,48,PLA2G3	HGF	KITLG	EFNA4	VEGFD	PLD1	ANGPT1	MAPK8	PIK3R3	GNG11	RASGRF2	PIK3R1	FGF2	ABL2	FGF1	GNB4	EGFR	STK4	PLA2G6	GNB2	BCL2L1	IGF1R	AKT1	RRAS2	RASAL2	FGF5	RASSF1	MRAS	ELK1	HRAS	CDC42	VEGFA	RRAS	MET	BAD	TIAM1	GNG12	EPHA2	PIK3R2	PDGFA	NTRK2	TEK	NGF	ANGPT4	RAC2	RASGRP1	PLA1A	LAT,FGF5	RASSF1	MRAS
Breast cancer,-0.20608657962231483,-1.2492846467826897,0.7251552795031055,0.8966968661190953,147,33,FRAT1	FRAT2	JAG2	PIK3R3	CDK6	TP53	CTNNB1	PIK3R1	DVL3	FGF2	FGF1	EGFR	ARAF	CCND1	PTEN	IGF1R	AKT1	JAG1	FZD7	FGF5	FZD2	HRAS	WNT5A	NOTCH2	FZD1	DVL1	JUN	NCOA3	FZD8	PIK3R2	WNT2	NOTCH3	GADD45B,FZD2	HRAS	WNT5A	NOTCH2	FZD1	DVL1	JUN	NCOA3	FZD8	PIK3R2	WNT2	NOTCH3	GADD45B
Choline metabolism in cancer,-0.24018763247770814,-1.2613106107595131,0.7235387045813586,0.8981934026201265,99,19,SLC22A4	PLD1	LYPLA1	MAPK8	PIK3R3	PIK3R1	TSC2	EGFR	SLC22A3	PIP5K1C	EIF4EBP1	DGKQ	AKT1	HRAS	JUN	PIK3R2	PDGFA	RAC2	SLC44A2,PIK3R2	PDGFA	RAC2	SLC44A2
Spliceosome,0.449260391771146,3.474672780931925,0.11083743842364532,0.9051293292415608,134,12,RBM22	LSM5	CRNKL1	DDX39B	EIF4A3	HNRNPA1	PLRG1	RBMX	DDX5	CTNNBL1	SF3B2	SART1,RBM22	LSM5	CRNKL1	DDX39B	EIF4A3	HNRNPA1	PLRG1	RBMX	DDX5	CTNNBL1	SF3B2
Sphingolipid signaling pathway,-0.20974917524050563,-1.203544538829744,0.7844112769485904,0.9060058771368411,119,23,SGPP2	S1PR1	MAPK12	PLD1	MAPK8	PIK3R3	TP53	GNAI1	PIK3R1	PPP2R5D	SGMS2	PTEN	AKT1	PPP2R5B	CTSD	PLCB3	HRAS	SPTLC2	PIK3R2	SPHK1	MAP3K5	RAC2	PPP2R2C,PIK3R2	SPHK1	MAP3K5	RAC2	PPP2R2C
Fanconi anemia pathway,-0.26151333751058464,-1.2093745887602239,0.8061224489795918,0.9072861274966819,54,10,FANCL	ATR	FANCE	POLI	MLH1	ERCC1	FANCI	FANCA	FANCG	EME1,FANCA	FANCG	EME1
Tryptophan metabolism,-0.24475842256313354,-1.2126934726170777,0.8239316239316239,0.9108502577745191,42,12,CYP1B1	ALDH7A1	MAOB	DHTKD1	KYAT3	ACAT2	EHHADH	DLD	ALDH1B1	INMT	AOX1	CYP1A2,CYP1A2
Melanogenesis,-0.2154326070340466,-1.1898237077842713,0.7621283255086072,0.9110915380943766,101,21,KITLG	EDN1	ADCY5	EDNRB	GNAI1	CTNNB1	DVL3	CREB3	ADCY7	PLCB3	FZD7	ADCY9	FZD2	HRAS	WNT5A	CREB3L1	FZD1	DVL1	FZD8	CREB3L2	WNT2,PLCB3	FZD7	ADCY9	FZD2	HRAS	WNT5A	CREB3L1	FZD1	DVL1	FZD8	CREB3L2	WNT2
Arrhythmogenic right ventricular cardiomyopathy (ARVC),-0.21628017431890753,-1.2168602439380893,0.7844408427876823,0.9131385323606289,72,22,CACNG7	ITGB8	CACNA2D4	JUP	CTNNB1	ITGB1	DAG1	ITGA11	PKP2	ACTG1	ITGA1	ITGAV	ITGA8	LMNA	ITGA4	CACNB3	CACNB4	ACTB	DSP	ITGA5	ITGA3	DES,ITGA8	LMNA	ITGA4	CACNB3	CACNB4	ACTB	DSP	ITGA5	ITGA3	DES
Shigellosis,-0.21858304434748504,-1.136574443301419,0.8013029315960912,0.9402434723657909,65,16,MAPK12	MAPK8	ELMO2	ITGB1	PFN1	ARPC1B	VCL	DIAPH1	ARPC2	RHOG	ACTG1	SRC	CDC42	CD44	ACTB	ITGA5,PFN1	ARPC1B	VCL	DIAPH1	ARPC2	RHOG	ACTG1	SRC	CDC42	CD44	ACTB	ITGA5
Ribosome,0.4584414799902181,4.226065489466916,0.04381443298969072,0.9410471597670195,153,17,MRPL1	MRPL15	RPS29	RPL10	RPL34	RPL6	RPL7	RPS4Y1	RPL21	RPSA	RPL31	RPL4	RPS4X	RPL35A	RPS27A	MRPS11	MRPL36,MRPL1	MRPL15	RPS29	RPL10	RPL34	RPL6	RPL7	RPS4Y1	RPL21	RPSA	RPL31	RPL4	RPS4X	RPL35A	RPS27A
Phosphatidylinositol signaling system,-0.20685005372733364,-1.1396282023536224,0.8502495840266223,0.9443058557328445,99,18,PLCD4	PIK3R3	PIP4P2	MTMR4	PIKFYVE	PIP4P1	PIK3R1	PIP4K2A	PTEN	PIP5K1C	PI4K2A	DGKQ	PLCB3	ITPK1	INPP5K	PIK3R2	ITPR3	SYNJ2,MTMR4	PIKFYVE	PIP4P1	PIK3R1	PIP4K2A	PTEN	PIP5K1C	PI4K2A	DGKQ	PLCB3	ITPK1	INPP5K	PIK3R2	ITPR3	SYNJ2
Alzheimer disease,-0.18005940099095946,-1.0750991449892435,0.8849840255591054,0.9530504547923501,171,28,BACE2	ADAM17	SDHC	ATP5F1B	NDUFA9	CAPN2	ATP5F1A	NDUFB3	ATP5MC3	NDUFA8	COX6C	UQCRC2	NDUFS3	NDUFB11	ATP5MC1	SDHD	RTN4	ATP5PO	NDUFS2	ATF6	APOE	GAPDH	PLCB3	NDUFA3	ADAM10	BAD	IL1B	ITPR3,ADAM17	SDHC	ATP5F1B	NDUFA9	CAPN2	ATP5F1A	NDUFB3	ATP5MC3	NDUFA8	COX6C	UQCRC2	NDUFS3	NDUFB11	ATP5MC1	SDHD	RTN4	ATP5PO	NDUFS2	ATF6	APOE	GAPDH	PLCB3	NDUFA3
Serotonergic synapse,-0.22162768121539242,-1.090030532206926,0.8547854785478548,0.955256490086592,113,14,ADCY5	MAOB	GNG11	GNAI1	GNB4	ARAF	GNB2	PLCB3	PTGS1	DUSP1	HRAS	GNG12	HTR2A	ITPR3,PLCB3	PTGS1	DUSP1	HRAS	GNG12	HTR2A	ITPR3
Platelet activation,-0.18548942074076258,-1.0800690928302377,0.8810289389067524,0.9556269073510332,124,27,GP1BA	ADCY5	MAPK12	PIK3R3	GNAI1	PIK3R1	COL3A1	ITGB1	STIM1	COL1A2	TLN1	MYL12B	ADCY7	AKT1	ACTG1	P2RY12	PLCB3	ADCY9	SRC	PTGS1	MYLK	VASP	ACTB	PIK3R2	COL1A1	ITPR3	RASGRP1,ADCY7	AKT1	ACTG1	P2RY12	PLCB3	ADCY9	SRC	PTGS1	MYLK	VASP	ACTB	PIK3R2	COL1A1	ITPR3	RASGRP1
ErbB signaling pathway,-0.21473307485833845,-1.0972582423539798,0.828665568369028,0.9566950690860356,85,15,MAPK8	CBLB	PIK3R3	PIK3R1	ABL2	EGFR	ARAF	EIF4EBP1	AKT1	SRC	ELK1	HRAS	BAD	JUN	PIK3R2,MAPK8	CBLB	PIK3R3	PIK3R1	ABL2	EGFR	ARAF	EIF4EBP1	AKT1	SRC	ELK1	HRAS	BAD	JUN	PIK3R2
Gastric cancer,-0.18394315929729635,-1.0993556003845337,0.8473520249221184,0.9614003433074553,149,31,HGF	FRAT1	FRAT2	JUP	PIK3R3	TP53	CTNNB1	MLH1	PIK3R1	DVL3	FGF2	FGF1	EGFR	ARAF	CCND1	AKT1	FZD7	FGF5	SMAD3	FZD2	HRAS	WNT5A	MET	FZD1	DVL1	TGFB1	FZD8	PIK3R2	WNT2	GADD45B	TGFBR2,FGF5	SMAD3	FZD2	HRAS	WNT5A	MET	FZD1	DVL1	TGFB1	FZD8	PIK3R2	WNT2	GADD45B	TGFBR2
Glycolysis / Gluconeogenesis,-0.18517619793810453,-1.052176264680083,0.8888888888888888,0.9615289904211356,68,20,ALDH3B1	ALDH7A1	LDHB	DLAT	PCK1	DLD	ALDOA	GPI	PGK1	ENO1	ALDH1A3	GAPDH	ALDH1B1	PKM	LDHA	ALDOC	HK2	PFKL	PFKP	ADH4,PCK1	DLD	ALDOA	GPI	PGK1	ENO1	ALDH1A3	GAPDH	ALDH1B1	PKM	LDHA	ALDOC	HK2	PFKL	PFKP	ADH4
Acute myeloid leukemia,-0.19236023512321657,-1.0132028511319915,0.9266666666666666,0.9651813580150588,66,17,PIM2	JUP	PIK3R3	PIK3R1	PPARD	ARAF	CCND1	EIF4EBP1	RARA	AKT1	RUNX1	HRAS	PIM1	BAD	PIK3R2	CD14	CEBPA,PPARD	ARAF	CCND1	EIF4EBP1	RARA	AKT1	RUNX1	HRAS	PIM1	BAD	PIK3R2	CD14	CEBPA
Bacterial invasion of epithelial cells,-0.17834792006801575,-1.0147917600671588,0.8904538341158059,0.9702698982517377,74,24,DNM3	PIK3R3	CLTCL1	ELMO2	CAV2	CTNNB1	PIK3R1	ITGB1	2008-09-01	ARPC1B	VCL	ILK	ARPC2	RHOG	2011-09-01	ACTG1	CLTB	2009-09-01	SRC	CDC42	MET	ACTB	PIK3R2	ITGA5,CAV2	CTNNB1	PIK3R1	ITGB1	2008-09-01	ARPC1B	VCL	ILK	ARPC2	RHOG	2011-09-01	ACTG1	CLTB	2009-09-01	SRC	CDC42	MET	ACTB	PIK3R2	ITGA5
Cocaine addiction,-0.22397480524233707,-1.0250957915851808,0.9015025041736227,0.9706433113564545,49,10,ADCY5	ATF2	MAOB	PPP1R1B	GNAI1	CREB3	CREB3L1	JUN	CREB5	CREB3L2,CREB3L1	JUN	CREB5	CREB3L2
Ubiquitin mediated proteolysis,0.12447761194029591,1.1531923800109751,0.9850374064837906,0.9898039706895472,137,18,SIAH1	FANCL	CBLB	DET1	UBE2W	UBE2E3	KLHL9	UBE2H	ANAPC13	CDC16	UBE4A	SYVN1	WWP1	NEDD4	SMURF2	SKP2	SOCS3	UBE2C,SIAH1	FANCL	CBLB	DET1	UBE2W	UBE2E3	KLHL9	UBE2H	ANAPC13	CDC16	UBE4A	SYVN1	WWP1	NEDD4	SMURF2	SKP2	SOCS3	UBE2C
Pathways in cancer,-0.13463297784570893,-0.946692274625158,0.9546099290780142,0.9904535423935518,530,113,HGF	PIM2	GSTO2	KITLG	FRAT1	EDN1	FRAT2	JUP	ADCY5	JAG2	NQO1	RET	VEGFD	EDNRA	PLD1	AGTR1	GSTA4	DAPK1	SMO	LPAR6	MAPK8	ARNT2	COL4A5	TXNRD1	TXNRD3	PIK3R3	EDNRB	GNG11	GSTM3	HDAC1	CDK6	TP53	GLI3	GNAI1	GSTM2	TRAF4	LAMB1	CXCL12	CTNNB1	MLH1	PIK3R1	HDAC2	ITGB1	HSP90AA1	EPAS1	DVL3	FGF2	IL13RA1	BCR	FGF1
Progesterone-mediated oocyte maturation,-0.12821279139270855,-0.7092766324995828,0.9841017488076311,0.9905824523075722,99,22,ADCY5	MAPK12	MAPK8	PIK3R3	CDC25B	PDE3B	GNAI1	ANAPC13	PIK3R1	CDC16	HSP90AA1	ARAF	IGF1R	ADCY7	AKT1	ADCY9	CCNB1	MAD1L1	CDK1	RPS6KA2	PIK3R2	PKMYT1,ADCY5	MAPK12	MAPK8	PIK3R3	CDC25B	PDE3B	GNAI1	ANAPC13	PIK3R1	CDC16	HSP90AA1	ARAF	IGF1R	ADCY7	AKT1	ADCY9	CCNB1	MAD1L1	CDK1	RPS6KA2	PIK3R2	PKMYT1
Th1 and Th2 cell differentiation,-0.19784366756777635,-0.9261665336968903,0.9403973509933775,0.9927567328573843,92,12,CD4	JAG2	MAPK12	MAPK8	RBPJ	MAML1	STAT6	JAG1	NOTCH2	JUN	NOTCH3	LAT,NOTCH2	JUN	NOTCH3	LAT
Retrograde endocannabinoid signaling,-0.12191472222196698,-0.712751795633343,0.9950248756218906,0.996024839304114,148,24,GRIA1	ADCY5	MAPK12	MAPK8	GNG11	GRIA3	NDUFA9	NDUFB3	GNAI1	NDUFA8	NDUFS3	NDUFB11	NDUFS2	GNB4	GNB2	ADCY7	PLCB3	ADCY9	NDUFA3	MGLL	GNG12	ITPR3	DAGLA	GABRR2,ITPR3	DAGLA	GABRR2
Thermogenesis,-0.11630009038867196,-0.744827316388274,0.987673343605547,0.9978289820098307,231,49,CPT1C	ADCY5	MAPK12	ATF2	CPT1B	ZNF516	SDHC	NDUFAF4	ATP5F1B	NDUFA9	NDUFAF1	ATP5F1A	COX16	COX18	NDUFB3	ATP5MC3	NDUFA8	COX6C	UQCRC2	NDUFS3	NDUFB11	ATP5MC1	SMARCA2	SDHD	ATP5PO	NDUFS2	TSC2	CREB3	AKT1S1	PNPLA2	RPTOR	ACSL5	MAP2K3	ADCY7	ACTG1	COX17	ADCY9	NDUFA3	MLST8	MGLL	HRAS	CREB3L1	RPS6KA2	CREB5	ACTB	NPR1	CREB3L2	MAP3K5	UCP1,CPT1C	ADCY5
Propanoate metabolism,0.4691477423096694,3.73364702282144,0.08793969849246232,1.0,32,13,ABAT	ACSS3	DBT	LDHB	ACADM	PCCB	ALDH6A1	ACAT2	EHHADH	ECHDC1	DLD	BCKDHA	LDHA,ABAT	ACSS3	DBT	LDHB	ACADM	PCCB	ALDH6A1	ACAT2	EHHADH	ECHDC1	DLD
Pancreatic secretion,0.40737609156520416,3.5232101049686797,0.1048780487804878,1.0,98,18,PLA2G3	CA2	AMY2B	CPB1	ADCY5	RAB3D	ATP1B1	ATP2B4	BST1	CLCA2	SLC4A2	RAB8A	ADCY7	PLCB3	ADCY9	KCNMA1	SLC4A4	ITPR3,PLA2G3	CA2	AMY2B	CPB1	ADCY5	RAB3D
Oxidative phosphorylation,0.3365212193663988,3.6300830169748153,0.16944444444444445,1.0,133,22,SDHC	ATP5F1B	NDUFA9	ATP5F1A	NDUFB3	ATP5MC3	NDUFA8	COX6C	UQCRC2	NDUFS3	NDUFB11	ATP5MC1	PPA2	SDHD	ATP5PO	NDUFS2	ATP6V0E1	ATP6V0C	COX17	NDUFA3	TCIRG1	ATP6V0D1,SDHC	ATP5F1B	NDUFA9	ATP5F1A	NDUFB3	ATP5MC3	NDUFA8	COX6C	UQCRC2	NDUFS3	NDUFB11	ATP5MC1	PPA2	SDHD	ATP5PO	NDUFS2	ATP6V0E1	ATP6V0C	COX17	NDUFA3	TCIRG1	ATP6V0D1
Citrate cycle (TCA cycle),0.4326980345443665,3.1416468425519506,0.17804878048780487,1.0,30,10,CS	IDH1	SDHC	DLAT	SDHD	PCK1	MDH1	DLD	PC	ACLY,CS	IDH1	SDHC	DLAT	SDHD	PCK1	MDH1	DLD	PC	ACLY
Pyruvate metabolism,0.4066130473637235,2.9233406803875055,0.20476190476190476,1.0,39,11,ALDH7A1	LDHB	DLAT	ACAT2	PCK1	MDH1	DLD	PC	ALDH1B1	PKM	LDHA,ALDH7A1	LDHB	DLAT	ACAT2	PCK1	MDH1	DLD	PC	ALDH1B1	PKM	LDHA
Valine, leucine and isoleucine degradation,0.3427888922066409,2.9867261248944597,0.2271604938271605,1.0,48,19,ABAT	DBT	ALDH7A1	MCCC1	ACADSB	ACADM	PCCB	ALDH6A1	ACAT2	IVD	HADHB	EHHADH	HMGCL	DLD	BCKDHA	AACS	ALDH1B1	BCAT1	AOX1,ABAT	DBT	ALDH7A1	MCCC1	ACADSB	ACADM	PCCB	ALDH6A1	ACAT2	IVD	HADHB	EHHADH	HMGCL	DLD	BCKDHA	AACS	ALDH1B1	BCAT1	AOX1
ABC transporters,0.34861383142313396,3.0256877789600707,0.25263157894736843,1.0,45,15,ABCA10	ABCA9	ABCA8	ABCA3	ABCD2	ABCC3	ABCC5	ABCA2	TAP2	ABCC9	ABCC6	TAP1	ABCD1	ABCG1	DEFB1,ABCA10	ABCA9	ABCA8	ABCA3	ABCD2	ABCC3
Glutathione metabolism,0.3571168424132145,2.607574414791625,0.36609336609336607,1.0,56,10,GSTO2	GGT7	GSTA4	IDH1	GSTM3	GSTM2	ODC1	GPX4	PGD	ANPEP,GSTO2	GGT7	GSTA4	IDH1	GSTM3
Salivary secretion,0.318695197266623,2.295481588997201,0.44941176470588234,1.0,90,12,CAMP	ADRB1	ADCY5	ATP1B1	ATP2B4	BST1	SLC4A2	ADCY7	PLCB3	ADCY9	KCNMA1	ITPR3,CAMP	ADRB1
Herpes simplex virus 1 infection,0.18542534564091176,3.125024208857317,0.5210355987055016,1.0,492,76,ZFP57	ZNF853	ZNF311	C5	ZNF443	ZNF254	ZNF418	ZNF33B	ZNF223	ZNF19	ZNF614	ZNF790	ZNF420	ZNF415	ZNF177	ZNF627	ZFP82	ZNF107	ZNF211	ZNF251	ZNF3	ZNF440	ZNF253	PIK3R3	ZNF286A	ZNF529	ZNF680	ZNF766	ZNF577	ZNF480	ZNF224	ZNF43	ZNF587	ZNF195	ZNF181	ZNF33A	ZNF783	ZNF154	ZNF227	RNASEL	ZNF677	TP53	ZNF514	ZNF226	ZFP90	ZNF528	ZNF813	PIK3R1	TSC2	TAP2
Amphetamine addiction,0.28413944305087285,2.2141025982086378,0.5541561712846348,1.0,68,12,GRIA1	ADCY5	ATF2	MAOB	GRIA3	HDAC1	PPP1R1B	CREB3	CREB3L1	JUN	CREB5	CREB3L2,GRIA1	ADCY5	ATF2	MAOB	GRIA3	HDAC1	PPP1R1B
Peroxisome,0.2581193576924198,2.303019993012576,0.5696517412935324,1.0,83,18,EPHX2	ABCD2	CROT	HACL1	IDH1	PEX2	PHYH	SLC25A17	PEX1	HSD17B4	PECR	EHHADH	HMGCL	ACOX1	ACSL5	CRAT	ABCD1	XDH,EPHX2	ABCD2	CROT	HACL1	IDH1	PEX2	PHYH	SLC25A17	PEX1	HSD17B4	PECR	EHHADH	HMGCL	ACOX1
Glycerophospholipid metabolism,0.24072088642132697,2.311662763904508,0.58656330749354,1.0,97,20,PLA2G3	GPAT3	PLD1	LYPLA1	LCLAT1	PLPP5	LPIN1	PLA2G6	MBOAT7	LPIN3	AGPAT3	DGKQ	ACHE	PEMT	PNPLA6	PTDSS2	AGPAT2	AGPAT1	PLA2G15	LPCAT4,PLA2G3
Ferroptosis,0.25964943925388984,1.9589521470221032,0.6339712918660287,1.0,40,11,SLC7A11	FTL	PRNP	TP53	SLC11A2	GPX4	FTH1	ACSL5	HMOX1	SLC39A14	STEAP3,SLC7A11	FTL	PRNP	TP53	SLC11A2	GPX4	FTH1	ACSL5	HMOX1	SLC39A14
Glycosylphosphatidylinositol (GPI)-anchor biosynthesis,0.2783097173033446,1.971024650246371,0.6357142857142857,1.0,25,10,PIGM	PIGF	PIGV	PIGY	PIGC	PGAP1	DPM2	GPAA1	PIGA	PIGQ,PIGM	PIGF	PIGV	PIGY	PIGC	PGAP1
RNA transport,0.22968636225823327,2.10895391321137,0.6393034825870647,1.0,165,19,EIF4EBP3	RPP14	POP1	ELAC1	EIF4A2	UPF3A	DDX39B	RPP25	THOC5	EIF4A3	EIF3E	NUP188	RANGAP1	EIF4EBP2	CLNS1A	EIF4EBP1	SEC13	SNUPN	CYFIP2,EIF4EBP3	RPP14	POP1	ELAC1	EIF4A2	UPF3A	DDX39B	RPP25	THOC5	EIF4A3	EIF3E	NUP188	RANGAP1	EIF4EBP2	CLNS1A	EIF4EBP1	SEC13
Mitophagy,0.2265671641791095,2.0508840934874453,0.6766917293233082,1.0,65,18,MAPK8	NBR1	TP53	TOMM7	CSNK2A2	RAB7A	OPTN	BECN1	TFE3	CALCOCO2	BCL2L1	RRAS2	SRC	MRAS	HRAS	BNIP3	RRAS	JUN,MAPK8	NBR1	TP53	TOMM7	CSNK2A2	RAB7A	OPTN	BECN1	TFE3	CALCOCO2	BCL2L1	RRAS2	SRC	MRAS	HRAS	BNIP3	RRAS	JUN
Fatty acid degradation,0.25550937676561863,1.9712281621137444,0.7012345679012346,1.0,44,13,CPT1C	CPT1B	ALDH7A1	ACADL	ACADSB	ACADM	ACAT2	HADHB	EHHADH	ACOX1	ACSL5	ALDH1B1	ADH4,CPT1C	CPT1B	ALDH7A1	ACADL	ACADSB	ACADM	ACAT2	HADHB	EHHADH	ACOX1
Glycerolipid metabolism,0.22060583665882702,1.8817692239016404,0.7261904761904762,1.0,61,17,AKR1B10	LIPG	GPAT3	ALDH7A1	LCLAT1	PLPP5	LPIN1	PNPLA2	LPIN3	AGPAT3	DGKQ	ALDH1B1	DGAT2	MGLL	AGPAT2	AGPAT1	MOGAT2,AKR1B10	LIPG	GPAT3	ALDH7A1
Synaptic vesicle cycle,0.22821187917318086,2.1504857887264066,0.7311827956989247,1.0,78,17,SLC6A13	DNM3	CLTCL1	STXBP1	ATP6V0E1	AP2A2	AP2A1	AP2M1	STX2	ATP6V0C	CLTB	TCIRG1	ATP6V0D1	STX3	SLC1A1	SLC1A2	SLC6A12,SLC6A13	DNM3
Circadian entrainment,0.23209362010170836,1.8278034201628142,0.7506297229219143,1.0,97,12,GRIA1	ADCY5	GNG11	GRIA3	GNAI1	GNB4	GNB2	ADCY7	PLCB3	ADCY9	GNG12	ITPR3,GRIA1
Huntington disease,0.16751666462675371,2.0720451309703702,0.7867036011080333,1.0,193,39,DNAH7	TFAM	DNAH14	DCTN4	DNAH1	SDHC	ATP5F1B	HDAC1	CLTCL1	NDUFA9	TP53	ATP5F1A	NDUFB3	ATP5MC3	NDUFA8	COX6C	UQCRC2	NDUFS3	NDUFB11	ATP5MC1	REST	HDAC2	SDHD	ATP5PO	NDUFS2	CREB3	AP2A2	AP2A1	AP2M1	POLR2L	CLTB	PLCB3	NDUFA3	CREB3L1	POLR2E	CREB5	TGM2	CREB3L2	UCP1,DNAH7	TFAM	DNAH14	DCTN4	DNAH1	SDHC	ATP5F1B	HDAC1	CLTCL1	NDUFA9	TP53	ATP5F1A
Lysine degradation,0.2094897045658027,1.9474359331847912,0.793733681462141,1.0,59,17,ALDH7A1	DHTKD1	BBOX1	EZH1	SETMAR	KMT5B	ACAT2	EHHADH	DLD	PLOD2	ALDH1B1	EZH2	PLOD3	PLOD1	COLGALT1	KMT5A	COLGALT2,ALDH7A1	DHTKD1	BBOX1	EZH1	SETMAR	KMT5B	ACAT2	EHHADH	DLD	PLOD2	ALDH1B1	EZH2	PLOD3	PLOD1	COLGALT1	KMT5A	COLGALT2
Thyroid hormone synthesis,0.2257150444503667,1.7120838693275509,0.8089622641509434,1.0,74,13,SLC26A4	ADCY5	ATF2	ATP1B1	TSHR	CREB3	ADCY7	PLCB3	ADCY9	CREB3L1	CREB5	CREB3L2	ITPR3,SLC26A4
Ovarian steroidogenesis,0.21635558291688622,1.4689687670815146,0.8677130044843049,1.0,49,11,CYP19A1	ADCY5	CYP1B1	ACOT2	IGF1R	ADCY7	ADCY9	SCARB1	STAR	BMP6	CYP17A1,CYP19A1	ADCY5	CYP1B1
RNA degradation,0.20947394207891007,1.4792290577221865,0.8764302059496567,1.0,79,11,BTG2	PAN2	TTC37	LSM5	DHX36	BTG3	NUDT16	ENO1	PATL1	PFKL	PFKP,BTG2	PAN2	TTC37	LSM5	DHX36	BTG3	NUDT16
Axon guidance,0.14351519970972038,2.2425526091367978,0.9172185430463576,1.0,181,47,SEMA6A	ROBO1	SEMA6C	LRRC4	EFNA4	SEMA3F	SEMA3A	PARD6G	NTNG1	SMO	PIK3R3	SEMA3D	GNAI1	CXCL12	NRP1	PIK3R1	ITGB1	EPHB2	SEMA3C	PDK1	PLXNA1	MYL12B	ILK	PLXNB2	CFL2	NEO1	ENAH	SSH1	UNC5B	NTN4	SRC	ABLIM1	BOC	HRAS	WNT5A	BMPR2	LIMK1	SLIT3	CDC42	PLXNA4	RRAS	MET	EPHA2	MYL9	PIK3R2	SEMA7A	RAC2,SEMA6A	ROBO1	SEMA6C	LRRC4
Longevity regulating pathway,0.14606405267884148,1.546716364051015,0.9329896907216495,1.0,102,27,ADCY5	ATF2	SESN3	PIK3R3	SESN1	HDAC1	TP53	PIK3R1	HDAC2	ADIPOQ	TSC2	CREB3	AKT1S1	EIF4EBP2	RPTOR	EIF4EBP1	IGF1R	ADCY7	AKT1	CRYAB	ADCY9	CAMKK2	HRAS	CREB3L1	CREB5	CREB3L2	PIK3R2,ADCY5	ATF2	SESN3	PIK3R3	SESN1	HDAC1	TP53	PIK3R1	HDAC2	ADIPOQ	TSC2	CREB3	AKT1S1	EIF4EBP2	RPTOR	EIF4EBP1	IGF1R	ADCY7	AKT1	CRYAB	ADCY9	CAMKK2	HRAS	CREB3L1
Necroptosis,-0.16448648591947276,-0.8400919725636654,0.9527824620573356,1.0,162,15,TICAM2	MAPK8	FTL	CAPN2	HIST1H2AC	PARP1	CHMP7	PARP4	HSP90AA1	FTH1	STAT6	H2AFJ	SHARPIN	IL1B	TLR4,IL1B	TLR4
Glutamatergic synapse,-0.1558870129881353,-0.8145473779520805,0.9536,1.0,114,18,GRIA1	ADCY5	PLD1	GNG11	GRIA3	GNAI1	SLC38A1	GNB4	GRK3	GLS	GNB2	ADCY7	PLCB3	ADCY9	GNG12	ITPR3	SLC1A1	SLC1A2,ITPR3	SLC1A1	SLC1A2
Alcoholism,0.13532934131736685,1.5488537535653537,0.9548022598870056,1.0,180,28,HIST1H4H	ADCY5	ATF2	MAOB	GNG11	HIST2H2BE	HDAC1	HIST1H2BD	HIST1H2AC	PKIA	PPP1R1B	GNAI1	HDAC2	H3F3B	SLC29A1	CREB3	GNB4	ARAF	GNB2	HDAC8	H2AFJ	CAMKK2	HRAS	CREB3L1	GNG12	CREB5	CREB3L2	NTRK2,HIST1H4H	ADCY5	ATF2	MAOB	GNG11	HIST2H2BE	HDAC1	HIST1H2BD	HIST1H2AC	PKIA	PPP1R1B	GNAI1	HDAC2	H3F3B	SLC29A1	CREB3	GNB4	ARAF	GNB2	HDAC8	H2AFJ	CAMKK2	HRAS
Regulation of lipolysis in adipocytes,0.14562817069531328,1.2620860072118762,0.9635036496350365,1.0,55,17,ADRB1	ADCY5	PIK3R3	PDE3B	GNAI1	ABHD5	FABP4	PIK3R1	TSHR	PNPLA2	ADCY7	AKT1	ADCY9	PTGS1	MGLL	NPR1	PIK3R2,ADRB1	ADCY5	PIK3R3	PDE3B	GNAI1	ABHD5	FABP4	PIK3R1	TSHR	PNPLA2	ADCY7	AKT1	ADCY9	PTGS1	MGLL	NPR1	PIK3R2
Protein digestion and absorption,0.14506591680678493,1.4048480869403017,0.9717223650385605,1.0,90,22,COL10A1	CPB1	COL21A1	KCNE3	COL4A5	ATP1B1	COL12A1	COL3A1	COL5A3	COL1A2	SLC1A5	COL5A1	COL6A1	COL18A1	DPP4	COL6A2	ELN	COL11A1	COL27A1	COL1A1	SLC1A1	COL13A1,COL10A1	CPB1	COL21A1	KCNE3
Phospholipase D signaling pathway,-0.13649153341351627,-0.7976120404881988,0.9752704791344667,1.0,148,29,KITLG	DNM3	ADCY5	PLD1	AGTR1	LPAR6	PIK3R3	PIK3R1	TSC2	EGFR	ARF1	PIP5K1C	AGPAT3	DGKQ	ADCY7	AKT1	RRAS2	PTK2B	PLCB3	ADCY9	MRAS	HRAS	AGPAT2	RRAS	AGPAT1	CYTH3	PIK3R2	PDGFA	SPHK1,AGPAT3	DGKQ	ADCY7	AKT1	RRAS2	PTK2B	PLCB3	ADCY9	MRAS	HRAS	AGPAT2	RRAS	AGPAT1	CYTH3	PIK3R2	PDGFA	SPHK1
Hepatocellular carcinoma,0.11675583482516573,1.4543729191627917,0.9757412398921833,1.0,168,43,HGF	GSTO2	FRAT1	FRAT2	NQO1	GSTA4	TXNRD1	TXNRD3	PIK3R3	GSTM3	CDK6	TP53	GSTM2	CTNNB1	SMARCA2	PIK3R1	DVL3	EGFR	ARAF	CCND1	PTEN	BCL2L1	IGF1R	HMOX1	AKT1	ACTG1	FZD7	SMAD3	ELK1	FZD2	HRAS	WNT5A	MET	FZD1	DVL1	TGFB1	BAD	FZD8	ACTB	PIK3R2	WNT2	GADD45B	TGFBR2,HGF	GSTO2	FRAT1
Melanoma,-0.14135606308899448,-0.8043360178000648,0.9770491803278688,1.0,72,20,HGF	PIK3R3	CDK6	TP53	PIK3R1	FGF2	FGF1	EGFR	ARAF	CCND1	PTEN	IGF1R	AKT1	FGF5	HRAS	MET	BAD	PIK3R2	PDGFA	GADD45B,FGF1	EGFR	ARAF	CCND1	PTEN	IGF1R	AKT1	FGF5	HRAS	MET	BAD	PIK3R2	PDGFA	GADD45B
Dopaminergic synapse,-0.1308621021872138,-0.7538632315927567,0.9785831960461285,1.0,131,23,GRIA1	ADCY5	MAPK12	ATF2	MAOB	MAPK8	GNG11	GRIA3	PPP1R1B	GNAI1	CREB3	GNB4	PPP2R5D	GNB2	AKT1	PPP2R5B	PLCB3	CREB3L1	GNG12	CREB5	CREB3L2	ITPR3	PPP2R2C,GNG12	CREB5	CREB3L2	ITPR3	PPP2R2C
Cholesterol metabolism,-0.14963639452236496,-0.7599427941654957,0.981418918918919,1.0,50,13,LIPG	APOB	NCEH1	MYLIP	CD36	LIPA	APOE	NPC1	SCARB1	STAR	ANGPTL4	TSPO	ANGPTL8,NPC1	SCARB1	STAR	ANGPTL4	TSPO	ANGPTL8
Notch signaling pathway,0.13450641216820786,1.2078198926735824,0.9868421052631579,1.0,48,15,DTX3	JAG2	ADAM17	HDAC1	RBPJ	HDAC2	DVL3	KAT2B	MAML1	DTX1	JAG1	NOTCH2	DVL1	DTX3L	NOTCH3,DTX3	JAG2	ADAM17	HDAC1	RBPJ	HDAC2	DVL3	KAT2B	MAML1	DTX1	JAG1	NOTCH2	DVL1	DTX3L	NOTCH3
[truncated: 97 more columns]
