# Supplementary material for: GPR180 is a component of TGFβ signalling that promotes thermogenic adipocyte function and mediates the metabolic effects of the adipocyte-secreted factor CTHRC1
Source: Nat Commun. 2021 Dec 8;12:7144. doi: 10.1038/s41467-021-27442-x (PMC8655035; doi:10.1038/s41467-021-27442-x)
Supplement: Supplementary file 6 — Supplementary Data 3 [file 41467_2021_27442_MOESM6_ESM.xlsx]

## Sheet: Supplementary data 3
Identified protein	Accession	Molecular Weight	brown	white
Serotransferrin OS=Homo sapiens GN=TF	TRFE_HUMAN	77 kDa	47	53
Collagen alpha-2(I) chain OS=Homo sapiens GN=COL1A2	CO1A2_HUMAN	129 kDa	73	93
Fibronectin OS=Homo sapiens GN=FN1	FINC_HUMA	263 kDa	56	59
Collagen alpha-1(I) chain OS=Homo sapiens GN=COL1A1	CO1A1_HUMAN	139 kDa	65	84
Collagen alpha-1(VI) chain OS=Homo sapiens GN=COL6A1	CO6A1_HUMAN	109 kDa	34	42
Fatty acid-binding protein, adipocyte OS=Homo sapiens GN=FABP4	FABP4_HUMAN	15 kDa	7	9
Pigment epithelium-derived factor OS=Homo sapiens GN=SERPINF1	PEDF_HUMAN	46 kDa	18	24
Complement C3 OS=Homo sapiens GN=C3	CO3_HUMAN	187 kDa	59	59
Collagen alpha-1(III) chain OS=Homo sapiens GN=COL3A1	CO3A1_HUMAN	139 kDa	62	82
Collagen alpha-3(VI) chain OS=Homo sapiens GN=COL6A3	CO6A3_HUMAN	344 kDa	80	70
Chitinase-3-like protein 2 OS=Homo sapiens GN=CHI3L2	CH3L2_HUMAN	44 kDa	16	18
Vimentin OS=Homo sapiens GN=VIM	VIME_HUMAN	54 kDa	31	38
Apolipoprotein E OS=Homo sapiens GN=APOE	APOE_HUMAN	36 kDa	22	33
Collagen alpha-1(XII) chain OS=Homo sapiens GN=COL12A1	COCA1_HUMAN	333 kDa	77	67
Adiponectin OS=Homo sapiens GN=ADIPOQ	ADIPO_HUMAN	26 kDa	7	6
Basement membrane-specific heparan sulfate proteoglycan core protein OS=Homo sapiens GN=PGM	PGBM_HUMAN	469 kDa	40	39
Collagen alpha-2(IV) chain OS=Homo sapiens GN=COL4A2	CO4A2_HUMAN	168 kDa	35	45
Complement C4-B OS=Homo sapiens GN=C4B	CO4B_HUMAN	193 kDa	34	26
Collagen alpha-1(V) chain OS=Homo sapiens GN=COL5A1	CO5A1_HUMAN	184 kDa	34	32
Collagen alpha-2(V) chain OS=Homo sapiens GN=COL5A2	CO5A2_HUMAN	145 kDa	37	47
Complement factor D OS=Homo sapiens GN=CFD	CFAD_HUMAN	27 kDa	8	10
Periostin OS=Homo sapiens GN=POSTN	POSTN_HUMAN	93 kDa	28	25
Collagen alpha-1(IV) chain OS=Homo sapiens GN=COL4A1	CO4A1_HUMAN	161 kDa	28	22
Collagen alpha-2(VI) chain OS=Homo sapiens GN=COL6A2	CO6A2_HUMAN	109 kDa	19	21
Collagen alpha-3(V) chain OS=Homo sapiens GN=COL5A3	CO5A3_HUMAN	172 kDa	31	37
72 kDa type IV collagenase OS=Homo sapiens GN=MMP2	MMP2_HUMAN	74 kDa	19	16
Glia-derived nexin OS=Homo sapiens GN=SERPINE2	GDN_HUMAN	44 kDa	14	15
Filamin-A OS=Homo sapiens GN=FLNA	FLNA_HUMAN	281 kDa	37	36
Fatty acid synthase OS=Homo sapiens GN=FASN	FAS_HUMAN	273 kDa	36	25
Laminin subunit alpha-4 OS=Homo sapiens GN=LAMA4	LAMA4_HUMAN	203 kDa	25	25
SPARC OS=Homo sapiens GN=SPARC	SPRC_HUMAN	35 kDa	6	9
Phospholipid transfer protein OS=Homo sapiens GN=PLTP	PLTP_HUMAN	55 kDa	11	10
Decorin OS=Homo sapiens GN=DCN	PGS2_HUMAN	40 kDa	10	14
Galectin-1 OS=Homo sapiens GN=LGALS1	LEG1_HUMAN	15 kDa	4	4
Galectin-3-binding protein OS=Homo sapiens GN=LGALS3BP	LG3BP_HUMAN	65 kDa	12	15
Collagen alpha-1(XV) chain OS=Homo sapiens GN=COL15A1	COFA1_HUMAN	142 kDa	19	19
Sulfhydryl oxidase 1 OS=Homo sapiens GN=QSOX1	QSOX1_HUMAN	83 kDa	16	17
Vinculin OS=Homo sapiens GN=VCL	VINC_HUMAN	124 kDa	20	22
Tenascin OS=Homo sapiens GN=TNC	TENA_HUMAN	241 kDa	23	17
Lumican OS=Homo sapiens GN=LUM	LUM_HUMAN	38 kDa	10	12
Plasminogen activator inhibitor 1 OS=Homo sapiens GN=SERPINE1	PAI1_HUMAN	45 kDa	15	13
Biglycan OS=Homo sapiens GN=BGN	PGS1_HUMAN	42 kDa	12	11
Chitinase-3-like protein 1 OS=Homo sapiens GN=CHI3L1	CH3L1_HUMAN	43 kDa	8	17
Inter-alpha-trypsin inhibitor heavy chain H4 OS=Homo sapiens GN=ITIH4	ITIH4_HUMAN	103 kDa	7	7
Laminin subunit beta-1 OS=Homo sapiens GN=LAMB1	LAMB1_HUMAN	198 kDa	16	15
78 kDa glucose-regulated protein OS=Homo sapiens GN=HSPA5	GRP78_HUMAN	72 kDa	19	6
Laminin subunit gamma-1 OS=Homo sapiens GN=LAMC1	LAMC1_HUMAN	178 kDa	14	21
Serpin H1 OS=Homo sapiens GN=SERPINH1	SERPH_HUMAN	46 kDa	11	10
Prelamin-A/C OS=Homo sapiens GN=LMNA	LMNA_HUMAN	74 kDa	19	16
Protein disulfide-isomerase OS=Homo sapiens GN=P4HB	PDIA1_HUMAN	57 kDa	17	11
Retinol-binding protein 4 OS=Homo sapiens GN=RBP4	RET4_HUMAN	23 kDa	5	5
Neutrophil collagenase OS=Homo sapiens GN=MMP8	MMP8_HUMAN	53 kDa	7	13
L-lactate dehydrogenase A chain OS=Homo sapiens GN=LDHA	LDHA_HUMAN	37 kDa	12	9
Calumenin OS=Homo sapiens GN=CALU	CALU_HUMAN	37 kDa	12	9
Nucleobindin-1 OS=Homo sapiens GN=NUCB1	NUCB1_HUMAN	54 kDa	13	12
Gelsolin OS=Homo sapiens GN=GSN	GELS_HUMAN	86 kDa	9	5
NADP-dependent malic enzyme OS=Homo sapiens GN=ME1	MAOX_HUMAN	64 kDa	11	11
Malate dehydrogenase, cytoplasmic OS=Homo sapiens GN=MDH1	MDHC_HUMAN	36 kDa	5	3
Alpha-enolase OS=Homo sapiens GN=ENO1	ENOA_HUMAN	47 kDa	7	6
Laminin subunit alpha-2 OS=Homo sapiens GN=LAMA2	LAMA2_HUMAN	344 kDa	13	17
Follistatin-related protein 1 OS=Homo sapiens GN=FSTL1	FSTL1_HUMAN	35 kDa	3	6
Fructose-bisphosphate aldolase A OS=Homo sapiens GN=ALDOA	ALDOA_HUMAN	39 kDa	12	10
Acid ceramidase OS=Homo sapiens GN=ASAH1	ASAH1_HUMAN	45 kDa	12	4
Lipoprotein lipase OS=Homo sapiens GN=LPL	LIPL_HUMAN	53 kDa	11	5
Thrombospondin-1 OS=Homo sapiens GN=THBS1	TSP1_HUMAN	129 kDa	13	10
Moesin OS=Homo sapiens GN=MSN	MOES_HUMAN	68 kDa	11	12
Procollagen-lysine,2-oxoglutarate 5-dioxygenase 1 OS=Homo sapiens GN=PLOD1	TSP1_HUMAN	84 kDa	13	8
Transketolase OS=Homo sapiens GN=TKT	TKT_HUMAN	68 kDa	11	9
Zinc-alpha-2-glycoprotein OS=Homo sapiens GN=AZGP1	ZA2G_HUMAN	34 kDa	7	9
Glucose-6-phosphate isomerase OS=Homo sapiens GN=GPI	G6PI_HUMAN	63 kDa	9	10
Coiled-coil domain-containing protein 80 OS=Homo sapiens GN=CCDC80	CCDC80_HUMAN	108 kDa	11	8
Neuroblast differentiation-associated protein AHNAK OS=Homo sapiens GN=AHNK	AHNK_HUMAN	629 kDa	8	13
Clusterin OS=Homo sapiens GN=CLU	CLUS_HUMAN	52 kDa	9	10
Ectonucleotide pyrophosphatase/phosphodiesterase family member 2 OS=Homo sapiens GN=ENPP2	ENPP2_HUMAN	99 kDa	8	13
Cathepsin D OS=Homo sapiens GN=CTSD	CATD_HUMAN	45 kDa	9	6
Laminin subunit beta-2 OS=Homo sapiens GN=LAMB2	LAMB2_HUMAN	196 kDa	13	11
Protein disulfide-isomerase A3 OS=Homo sapiens GN=PDIA3	PDIA3_HUMAN	57 kDa	14	7
Peroxiredoxin-6 OS=Homo sapiens GN=PRDX6	PRDX6_HUMAN	25 kDa	11	9
CD109 antigen OS=Homo sapiens GN=CD109	CD109_HUMAN	162 kDa	9	5
Transforming growth factor-beta-induced protein ig-h3 OS=Homo sapiens	BGH3_HUMAN	75 kDa	9	8
Annexin A2 OS=Homo sapiens GN=ANXA2	ANXA2_HUMAN	39 kDa	7	6
Complement C1s subcomponent OS=Homo sapiens GN=C1S	C1S_HUMAN	77 kDa	8	10
Elastin OS=Homo sapiens GN=ELN	ELN_HUMAN	68 kDa	6	10
Insulin-like growth factor-binding protein 5 OS=Homo sapiens GN=IGFBP5	IBP5_HUMAN	31 kDa	7	7
Pentraxin-related protein PTX3 OS=Homo sapiens GN=PTX3	PTX3_HUMAN	42 kDa	8	8
Fibrillin-1 OS=Homo sapiens GN=FBN1	FBN1_HUMAN	312 kDa	6	9
Peptidyl-prolyl cis-trans isomerase B OS=Homo sapiens GN=PPIB	PPIB_HUMAN	24 kDa	7	4
Peroxidasin homolog OS=Homo sapiens GN=PXDN	PXDN_HUMAN	165 kDa	11	12
Spectrin beta chain, non-erythrocytic 1 OS=Homo sapiens GN=SPTBN1	SPTB2_HUMAN	275 kDa	16	6
Endoplasmin OS=Homo sapiens GN=HSP90B1	ENPL_HUMAN	92 kDa	12	5
Glycerol-3-phosphate dehydrogenase [NAD(+)], cytoplasmic OS=Homo sapiens GN=GPDA	GPDA_HUMAN	38 kDa	8	8
Insulin-like growth factor-binding protein 7 OS=Homo sapiens GN=IGFBP7	IBP7_HUMAN	29 kDa	6	4
Prosaposin OS=Homo sapiens GN=PSAP	SAP_HUMAN	58 kDa	7	7
Transgelin OS=Homo sapiens GN=TAGLN	TAGL_HUMAN	23 kDa	10	7
Myosin-9 OS=Homo sapiens GN=MYH9	MYH9_HUMAN	227 kDa	12	10
Procollagen C-endopeptidase enhancer 1 OS=Homo sapiens GN=PCOLCE	PCOC1_HUMAN	48 kDa	5	4
Rab GDP dissociation inhibitor beta OS=Homo sapiens GN=GDI2	GDIB_HUMAN	51 kDa	10	6
Spectrin alpha chain, non-erythrocytic 1 OS=Homo sapiens GN=SPTAN1	SPTN1_HUMAN	285 kDa	9	8
Serine protease HTRA1 OS=Homo sapiens GN=HTRA1	HTRA1_HUMAN	51 kDa	5	8
Malate dehydrogenase, mitochondrial OS=Homo sapiens GN=MDH2	MDHM_HUMAN	36 kDa	5	8
Alpha-actinin-4 OS=Homo sapiens GN=ACTN4	ACTN4_HUMAN	105 kDa	9	9
Delta(3,5)-Delta(2,4)-dienoyl-CoA isomerase, mitochondrial OS=Homo sapiens GN=ECH1	ECH1_HUMAN	36 kDa	4	6
Nidogen-1 OS=Homo sapiens GN=NID1	NID1_HUMAN	136 kDa	10	9
Thrombospondin-2 OS=Homo sapiens GN=THBS2	TSP2_HUMAN	130 kDa	9	9
Hemopexin OS=Homo sapiens GN=HPX	HEMO_HUMAN	52 kDa	4	3
ATP-citrate synthase OS=Homo sapiens GN=ACLY	ACLY_HUMAN	121 kDa	7	6
Angiotensinogen OS=Homo sapiens GN=AGT	ANGT_HUMAN	53 kDa	6	5
45 kDa calcium-binding protein OS=Homo sapiens GN=SDF4	CAB45_HUMAN	42 kDa	9	5
Caldesmon OS=Homo sapiens GN=CALD1	CALD1_HUMAN	93 kDa	7	11
Extracellular matrix protein 1 OS=Homo sapiens GN=ECM1	ECM1_HUMAN	61 kDa	7	7
Extracellular superoxide dismutase [Cu-Zn] OS=Homo sapiens GN=SOD3	SODE_HUMAN	26 kDa	5	5
Protein S100-A11 OS=Homo sapiens GN=S100A11	S10AB_HUMAN	12 kDa		3
Acyl-CoA-binding protein OS=Homo sapiens GN=DBI	ACBP_HUMAN	10 kDa	3	3
Chordin-like protein 1 OS=Homo sapiens GN=CHRDL1	CRDL1_HUMAN	51 kDa	5	7
Prolow-density lipoprotein receptor-related protein 1 OS=Homo sapiens GN=LRP1	LRP1_HUMAN	505 kDa	12	5
Aminopeptidase N OS=Homo sapiens GN=ANPEP	AMPN_HUMAN	110 kDa	8	8
Collagen alpha-1(VIII) chain OS=Homo sapiens GN=COL8A1	CO8A1_HUMAN	73 kDa	6	9
Sushi repeat-containing protein SRPX OS=Homo sapiens GN=SRPX	SRPX_HUMAN	52 kDa	6	3
Insulin-like growth factor-binding protein 3 OS=Homo sapiens GN=IGFBP3	IBP3_HUMAN	32 kDa	4	4
2Fibulin-2 OS=Homo sapiens GN=FBLN2	FBLN2_HUMAN	127 kDa	5	5
Nucleoside diphosphate kinase B OS=Homo sapiens GN=NME2	NDKB_HUMAN	17 kDa	3	4
Glyceraldehyde-3-phosphate dehydrogenase OS=Homo sapiens GN=GAPDH	G3P_HUMAN	36 kDa	3	3
Alcohol dehydrogenase 1B OS=Homo sapiens GN=ADH1B	ADH1B_HUMAN	40 kDa	5	4
EMILIN-1 OS=Homo sapiens GN=EMILIN1	EMIL1_HUMAN	107 kDa	5	5
EGF-containing fibulin-like extracellular matrix protein 1 OS=Homo sapiens GN=FBNL3	FBLN3_HUMAN	55 kDa	3	5
Glutathione S-transferase P OS=Homo sapiens GN=GSTP1	GSTP1_HUMAN	23 kDa	4	5
60 kDa heat shock protein, mitochondrial OS=Homo sapiens GN=HSPD1	CH60_HUMAN	61 kDa	6	4
Phosphatidylethanolamine-binding protein 1 OS=Homo sapiens GN=PEBP1	PEBP1_HUMAN	21 kDa	5	5
Phosphoglycerate mutase 1 OS=Homo sapiens GN=PGAM1	PGAM1_HUMAN	29 kDa	6	6
Sushi, von Willebrand factor type A, EGF and pentraxin domain-containing protein 1 OS=Homo sapiens GN=SVEP1	SVEP1_HUMAN	390 kDa	7	6
Inter-alpha-trypsin inhibitor heavy chain H5 OS=Homo sapiens GN=ITIH5	ITIH5_HUMAN	105 kDa	14
Aldo-keto reductase family 1 member C2 OS=Homo sapiens GN=AKR1C2	AK1C2_HUMAN	37 kDa	4	4
Collagen alpha-1(XIV) chain OS=Homo sapiens GN=COL14A1	COEA1_HUMAN	194 kDa	5	4
Versican core protein OS=Homo sapiens GN=VCAN	CSPG2_HUMAN	373 kDa	4	6
Ethylmalonyl-CoA decarboxylase OS=Homo sapiens GN=ECHDC1	ECHD1_HUMAN	34 kDa	7	5
L-lactate dehydrogenase B chain OS=Homo sapiens GN=LDHB	LDHB_HUMAN	37 kDa	7	4
Mannosyl-oligosaccharide 1,2-alpha-mannosidase IA OS=Homo sapiens GN=MA1A1	MA1A1_HUMAN	73 kDa	4	4
Protein disulfide-isomerase A6 OS=Homo sapiens GN=PDIA6	PDIA6_HUMAN	48 kDa	8	3
Perilipin-4 OS=Homo sapiens GN=PLIN4	PLIN4_HUMAN	134 kDa	6	5
Thioredoxin domain-containing protein 5 OS=Homo sapiens GN=TXNDC5	TXND5_HUMAN	48 kDa	6	3
Prostaglandin-H2 D-isomerase OS=Homo sapiens GN=PTGDS	PTGDS_HUMAN	21 kDa	2	2
Cartilage oligomeric matrix protein OS=Homo sapiens GN=COMP	COMP_HUMAN	83 kDa	7	5
Peptidyl-prolyl cis-trans isomerase FKBP10 OS=Homo sapiens GN=FKBP10	FKBP10_HUMAN	64 kDa	6	4
Plasma protease C1 inhibitor OS=Homo sapiens GN=SERPING1	IC1_HUMAN	55 kDa	7	4
Immunoglobulin superfamily containing leucine-rich repeat protein OS=Homo sapiens GN=ISLR	ISLR_HUMAN	46 kDa	4	4
Pyruvate kinase PKM OS=Homo sapiens GN=PKM	KPYM_HUMAN	58 kDa	8	3
Reticulocalbin-1 OS=Homo sapiens GN=RCN1	RCN1_HUMAN	39 kDa	4	5
Haptoglobin OS=Homo sapiens GN=HP	HPT_HUMAN	45 kDa	8	3
Latent-transforming growth factor beta-binding protein 2 OS=Homo sapiens GN=LTBP2	LTBP2_HUMAN	195 kDa	3	9
Neuroserpin OS=Homo sapiens GN=SERPINI1	NEUS_HUMAN	46 kDa	7	2
Biotinidase OS=Homo sapiens GN=BTD	BTD_HUMAN	61 kDa	5	4
Fibulin-1 OS=Homo sapiens GN=FBLN1	FBLN1_HUMAN	77 kDa	4	5
Peroxiredoxin-2 OS=Homo sapiens GN=PRDX2	PRDX2_HUMAN	22 kDa	5	5
Talin-1 OS=Homo sapiens GN=TLN1	TLN1_HUMAN	270 kDa	6	4
Protein S100-A6 OS=Homo sapiens GN=S100A6	S10A6_HUMAN	10 kDa	2	2
Carboxypeptidase E OS=Homo sapiens GN=CPE	CBPE_HUMAN	53 kDa	5	3
Profilin-1 OS=Homo sapiens GN=PFN1	PROF1_HUMAN	15 kDa	4	5
Transaldolase OS=Homo sapiens GN=TALDO1	TALDO_HUMAN	38 kDa	4	3
Spondin-2 OS=Homo sapiens GN=SPON2	SPON2_HUMAN	36 kDa	3	6
Chondroitin sulfate proteoglycan 4 OS=Homo sapiens GN=CSPG4	CSPG4_HUMAN	251 kDa	6	2
Metalloproteinase inhibitor 1 OS=Homo sapiens GN=TIMP1	TIMP1_HUMAN	23 kDa	2	2
Cathepsin B OS=Homo sapiens GN=CTSB	CATB_HUMAN	38 kDa	4	4
Fibrillin-2 OS=Homo sapiens GN=FBN2	FBN2_HUMAN	315 kDa	3	4
Inhibin beta A chain OS=Homo sapiens GN=INHBA	INHBA_HUMAN	47 kDa	3	4
Tryptophan--tRNA ligase, cytoplasmic OS=Homo sapiens GN=WARS	SYWC_HUMAN	53 kDa	3	4
Testican-1 OS=Homo sapiens GN=SPOCK1	TICN1_HUMAN	49 kDa	5	3
Vasorin OS=Homo sapiens GN=VASN	VASN_HUMAN	72 kDa	4	5
Phosphoglucomutase-1 OS=Homo sapiens GN=PGM1	PGM1_HUMAN	61 kDa	6	2
Ras suppressor protein 1 OS=Homo sapiens GN=RSU1	RSU1_HUMAN	32 kDa	3	2
Beta-hexosaminidase subunit alpha OS=Homo sapiens GN=HEXA	HEXA_HUMAN	61 kDa	3	2
Protein-lysine 6-oxidase OS=Homo sapiens GN=LOX	LYOX_HUMAN	47 kDa		2
Farnesyl pyrophosphate synthase OS=Homo sapiens GN=FDPS	FPPS_HUMAN	48 kDa	3	3
Heat shock protein beta-1 OS=Homo sapiens GN=HSPB1	HSPB1_HUMAN	23 kDa	4	4
Heat shock protein beta-6 OS=Homo sapiens GN=HSPB6	HSPB6_HUMAN	17 kDa	4	4
Galectin-3 OS=Homo sapiens GN=LGALS3	LEG3_HUMAN	26 kDa	4	3
Microfibrillar-associated protein 5 OS=Homo sapiens GN=MFAP5	MFAP5_HUMAN	20 kDa	2	2
Glucosidase 2 subunit beta OS=Homo sapiens GN=PRKCSH	GLU2B_HUMAN	59 kDa	4	2
Chitinase domain-containing protein 1 OS=Homo sapiens GN=CHID1	CHID1_HUMAN	45 kDa	6
Renin receptor OS=Homo sapiens GN=ATP6AP2	RENR_HUMAN	39 kDa	6
Prolyl 4-hydroxylase subunit alpha-1 OS=Homo sapiens GN=P4HA1	P4HA1_HUMAN	61 kDa	8
Dystroglycan OS=Homo sapiens GN=DAG1	DAG1_HUMAN	97 kDa	4	3
Ferritin light chain OS=Homo sapiens GN=FTL	FRIL_HUMAN	20 kDa	4	4
Peroxiredoxin-1 OS=Homo sapiens GN=PRDX1	PRDX1_HUMAN	22 kDa	4	4
Ubiquitin carboxyl-terminal hydrolase isozyme L1 OS=Homo sapiens GN=UCHL1	UCHL1_HUMAN	25 kDa	3	3
Synaptic vesicle membrane protein VAT-1 homolog OS=Homo sapiens GN=VAT1	VAT1_HUMAN	42 kDa	4	4
Lactadherin OS=Homo sapiens GN=MFGE8	MFGM_HUMAN	43 kDa	5	2
Endosialin OS=Homo sapiens GN=CD248	CD248_HUMAN	81 kDa	4	2
Fatty acid-binding protein, epidermal OS=Homo sapiens GN=FABP5	FABP5_HUMAN	15 kDa	2	2
Reticulon-4 OS=Homo sapiens GN=RTN4	RTN4_HUMAN	130 kDa	4	2
Collagen alpha-1(XVIII) chain OS=Homo sapiens GN=COL18A1	COIA1_HUMAN	178 kDa	5	2
1,4-alpha-glucan-branching enzyme OS=Homo sapiens GN=GBE1	GLGB_HUMAN	80 kDa	3	2
Beta-1,4-galactosyltransferase 1 OS=Homo sapiens GN=B4GALT1	B4GT1_HUMAN	44 kDa	5	2
Beta-1,4-glucuronyltransferase 1 OS=Homo sapiens GN=B4GAT1	B4GA1_HUMAN	47 kDa	3
UDP-glucose:glycoprotein glucosyltransferase 1 OS=Homo sapiens GN=UGGT1	UGGG1_HUMAN	177 kDa	5
Endoplasmic reticulum aminopeptidase 1 OS=Homo sapiens GN=ERAP1	ERAP1_HUMAN	107 kDa	8
ATP synthase subunit beta, mitochondrial OS=Homo sapiens GN=ATP5B	ATPB_HUMAN	57 kDa	3	4
Extracellular matrix protein 2 OS=Homo sapiens GN=ECM2 PE=2 SV=1	ECM2_HUMAN	80 kDa	3	4
Dihydrolipoyl dehydrogenase, mitochondrial OS=Homo sapiens GN=DLD	DLDH_HUMAN	54 kDa	2	3
Adipocyte enhancer-binding protein 1 OS=Homo sapiens GN=AEBP1	AEBP1_HUMAN	131 kDa	3	2
Glypican-1 OS=Homo sapiens GN=GPC1	GPC1_HUMAN	62 kDa	5	2
3-ketoacyl-CoA thiolase, mitochondrial OS=Homo sapiens GN=ACAA2	THIM_HUMAN	42 kDa	4	2
Nucleobindin-2 OS=Homo sapiens GN=NUCB2	NUCB2_HUMAN	50 kDa	4	2
Polymerase I and transcript release factor OS=Homo sapiens GN=PTRF	PTRF_HUMAN	43 kDa	2	2
Thioredoxin-dependent peroxide reductase, mitochondrial OS=Homo sapiens GN=PRDX3	PRDX3_HUMAN	28 kDa	2	4
Ribonuclease 4 OS=Homo sapiens GN=RNASE4	RNAS4_HUMAN	17 kDa	2	2
Plectin OS=Homo sapiens GN=PLEC	PLEC_HUMAN	532 kDa	3
Fumarylacetoacetase OS=Homo sapiens GN=FAH	FAAA_HUMAN	46 kDa	4
Perilipin-1 OS=Homo sapiens GN=PLIN1	PLIN1_HUMAN	56 kDa		3
Phosphoserine aminotransferase OS=Homo sapiens GN=PSAT1	SPERC_HUMAN	40 kDa	5
Tripeptidyl-peptidase 1 OS=Homo sapiens GN=TPP1	TPP1_HUMAN	61 kDa	4
Neutral alpha-glucosidase AB OS=Homo sapiens GN=GANAB	GANAB_HUMAN	107 kDa	3
Semaphorin-3G OS=Homo sapiens GN=SEMA3G PE=2 SV=1	SEM3G_HUMAN	87 kDa	3
Creatine kinase B-type OS=Homo sapiens GN=CKB	KCRB_HUMAN	43 kDa	3	3
Peptidyl-prolyl cis-trans isomerase FKBP1A OS=Homo sapiens GN=FKBP1A	FKBP1A_HUMAN	12 kDa	3	2
Selenium-binding protein 1 OS=Homo sapiens GN=SELENBP1	SBP1_HUMAN	52 kDa	2	3
Plasma serine protease inhibitor OS=Homo sapiens GN=SERPINA5	IPSP_HUMAN	46 kDa	4	2
Procollagen C-endopeptidase enhancer 2 OS=Homo sapiens GN=PCOLCE2	PCOC2_HUMAN	46 kDa	3	2
Zyxin OS=Homo sapiens GN=ZYX	ZYX_HUMAN	61 kDa	3	2
Collagen alpha-1(XI) chain OS=Homo sapiens GN=COL11A1	COBA1_HUMAN	181 kDa	3	2
ADM OS=Homo sapiens GN=ADM	ADML_HUMAN	20 kDa	2	2
Procollagen-lysine,2-oxoglutarate 5-dioxygenase 3 OS=Homo sapiens GN=PLOD3	PLOD3_HUMAN	85 kDa	3
Thioredoxin OS=Homo sapiens GN=TXN	THIO_HUMAN	12 kDa		2
Cysteine and glycine-rich protein 1 OS=Homo sapiens GN=CSRP1	CSRP1_HUMAN	21 kDa		2
Chloride intracellular channel protein 4 OS=Homo sapiens GN=CLIC4	CLIC4_HUMAN	29 kDa	3
Nucleoside diphosphate kinase A OS=Homo sapiens GN=NME1	NDKA_HUMAN	17 kDa	2
Xaa-Pro dipeptidase OS=Homo sapiens GN=PEPD	PEPD_HUMAN	55 kDa	2
Proteoglycan 4 OS=Homo sapiens GN=PRG4	PRG4_HUMAN	151 kDa	4
Collagen alpha-1(XVI) chain OS=Homo sapiens GN=COL16A1	COGA1_HUMAN	158 kDa	2
Monocyte differentiation antigen CD14 OS=Homo sapiens GN=CD14	CD14_HUMAN	40 kDa	4
Carboxypeptidase Q OS=Homo sapiens GN=CPQ	CBPQ_HUMAN	52 kDa	3	2
Polypeptide N-acetylgalactosaminyltransferase 2 OS=Homo sapiens GN=GALT2	GALT2_HUMAN	65 kDa	3	2
Hydroxyacyl-coenzyme A dehydrogenase, mitochondrial OS=Homo sapiens GN=HSDH	HCDH_HUMAN	34 kDa	2	2
6-phosphogluconate dehydrogenase, decarboxylating OS=Homo sapiens GN=6PGD	6PGD_HUMAN	53 kDa	2	2
Lysosomal alpha-mannosidase OS=Homo sapiens GN=MAN2B1	MA2B1_HUMAN	114 kDa	2	2
Podocan OS=Homo sapiens GN=PODN	PODN_HUMAN	69 kDa	2	2
Complement factor I OS=Homo sapiens GN=CFI	CFAI_HUMAN	66 kDa		3
Rho GTPase-activating protein 1 OS=Homo sapiens GN=ARHGAP1	RHG01_HUMAN	50 kDa	2
Collagen triple helix repeat-containing protein 1 OS=Homo sapiens GN=CTHRC1	CTHRC1_HUMAN	26 kDa		3
Soluble scavenger receptor cysteine-rich domain-containing protein SSC5D OS=Homo sapiens GN=SRCRL	SRCRL_HUMAN	166 kDa		3
Multiple coagulation factor deficiency protein 2 OS=Homo sapiens GN=MCFD2	MCFD2_HUMAN	16 kDa		2
Lysosomal Pro-X carboxypeptidase OS=Homo sapiens GN=PRCP	PCP_HUMAN	56 kDa	3
Annexin A1 OS=Homo sapiens GN=ANXA1	ANXA1_HUMAN	39 kDa	2
Pyridoxal kinase OS=Homo sapiens GN=PDXK	PDXK_HUMAN	35 kDa	2
Complement component 1 Q subcomponent-binding protein, mitochondrial OS=Homo sapiens GN=C1QBP	C1QBP_HUMAN	31 kDa	2
V-type proton ATPase subunit S1 OS=Homo sapiens GN=ATP6AP1	VAS1_HUMAN	52 kDa	3
Sushi repeat-containing protein SRPX2 OS=Homo sapiens GN=SRPX2	SRPX2_HUMAN	53 kDa	3
Calsyntenin-1 OS=Homo sapiens GN=CLSTN1	CSTN1_HUMAN	110 kDa	4
Protein disulfide-isomerase A4 OS=Homo sapiens GN=PDIA4	PDIA4_HUMAN	73 kDa	5
Peroxiredoxin-4 OS=Homo sapiens GN=PRDX4	PRDX4_HUMAN	31 kDa	3
Bone morphogenetic protein 1 OS=Homo sapiens GN=BMP1	BMP1_HUMAN	111 kDa	2	2
N-acetylglucosamine-1-phosphotransferase subunit gamma OS=Homo sapiens GN=GNPTG	GNPTG_HUMAN	34 kDa	2	2
LIM and SH3 domain protein 1 OS=Homo sapiens GN=LASP1	LASP1_HUMAN	30 kDa	2	2
Aldo-keto reductase family 1 member C3 OS=Homo sapiens GN=AKR1C3	AK1C3_HUMAN	37 kDa	2	2
ATP synthase-coupling factor 6, mitochondrial OS=Homo sapiens GN=ATP5J	ATP5J_HUMAN	13 kDa	2
Sialate O-acetylesterase OS=Homo sapiens GN=SIAE	SIAE_HUMAN	58 kDa		2
Cytoplasmic dynein 1 heavy chain 1 OS=Homo sapiens GN=DYNC1H1	DYHC1_HUMAN	532 kDa	2
Matrix metalloproteinase-14 OS=Homo sapiens GN=MMP14	MMP14_HUMAN	66 kDa		2
Beta-hexosaminidase subunit beta OS=Homo sapiens GN=HEXB	HEXB_HUMAN	63 kDa	3
Alpha-N-acetylglucosaminidase OS=Homo sapiens GN=NAGLU	ANAG_HUMAN	82 kDa	3
Out at first protein homolog OS=Homo sapiens GN=OAF PE=2 SV=1	OAF_HUMAN	31 kDa	3
Proteasome activator complex subunit 2 OS=Homo sapiens GN=PSME2	PSME2_HUMAN	27 kDa	2
Endothelial protein C receptor OS=Homo sapiens GN=PROCR	EPCR_HUMAN	27 kDa	2
Dipeptidyl peptidase 2 OS=Homo sapiens GN=DPP7	DPP2_HUMAN	54 kDa	2
Ig kappa chain C region OS=Homo sapiens GN=IGKC	IGKC_HUMAN	12 kDa	2
Endoplasmic reticulum resident protein 44 OS=Homo sapiens GN=ERP44	ERP44_HUMAN	47 kDa	2
Amyloid-like protein 2 OS=Homo sapiens GN=APLP2	APLP2_HUMAN	87 kDa	2
Reticulocalbin-3 OS=Homo sapiens GN=RCN3	RCN3_HUMAN	37 kDa		3
Legumain OS=Homo sapiens GN=LGMN	LGMN_HUMAN	49 kDa	2
Serpin B6 OS=Homo sapiens GN=SERPINB6	SPB6_HUMAN	43 kDa	3
Histone H2A type 1-B/E OS=Homo sapiens GN=HIST1H2AB	H2A1B_HUMAN	14 kDa	2
Olfactomedin-like protein 3 OS=Homo sapiens GN=OLFML3 PE=2 SV=1	OLFL3_HUMAN	46 kDa	2
Acetyl-coenzyme A synthetase, cytoplasmic OS=Homo sapiens GN=ACSS2	ACSA_HUMAN	79 kDa	4
Lipopolysaccharide-binding protein OS=Homo sapiens GN=LBP	LBP_HUMAN	53 kDa	3
Neuronal cell adhesion molecule OS=Homo sapiens GN=NRCAM	NRCAM_HUMAN	144 kDa	4
Procollagen-lysine,2-oxoglutarate 5-dioxygenase 2 OS=Homo sapiens GN=PLOD2	PLOD2_HUMAN	85 kDa	2
Filamin-C OS=Homo sapiens GN=FLNC	FLNC_HUMAN	291 kDa	3
Cytochrome b5 OS=Homo sapiens GN=CYB5A	CYB5_HUMAN	15 kDa		2
Protein FAM3C OS=Homo sapiens GN=FAM3C	FAM3C_HUMAN	25 kDa		2
Acidic leucine-rich nuclear phosphoprotein 32 family member B OS=Homo sapiens GN=AN32B	AN32B_HUMAN	29 kDa		2
Serine/threonine-protein phosphatase 2A 65 kDa regulatory subunit A alpha OS=Homo sapiens GN=2AAA	2AAA_HUMAN	65 kDa	2
6-phosphogluconolactonase OS=Homo sapiens GN=PGLS	6PGL_HUMAN	28 kDa	2
Cytosolic non-specific dipeptidase OS=Homo sapiens GN=CNDP2	CNDP2_HUMAN	53 kDa	2
N-acetylglucosamine-6-sulfatase OS=Homo sapiens GN=GNS	GNS_HUMAN	62 kDa	2
Prolargin OS=Homo sapiens GN=PRELP	PRELP_HUMAN	44 kDa		2
Importin subunit beta-1 OS=Homo sapiens GN=KPNB1	IMB1_HUMAN	97 kDa	2
Ribonuclease T2 OS=Homo sapiens GN=RNASET2	RNT2_HUMAN	29 kDa	2
Alpha-1-antichymotrypsin OS=Homo sapiens GN=SERPINA3	AACT_HUMAN	48 kDa	2
Leucyl-cystinyl aminopeptidase OS=Homo sapiens GN=LNPEP	LCAP_HUMAN	117 kDa	3
Transforming growth factor beta receptor type 3 OS=Homo sapiens GN=TGFBR3	TGFBR3_HUMAN	94 kDa	3
Lactotransferrin OS=Homo sapiens GN=LTF	TRFK_HUMAN	78 kDa		3
Gamma-glutamyl hydrolase OS=Homo sapiens GN=GGH	GGH_HUMAN	36 kDa	3
Glycogen phosphorylase, brain form OS=Homo sapiens GN=PYGB	PYGB_HUMAN	97 kDa	3
Macrophage receptor MARCO OS=Homo sapiens GN=MARCO	MARCO_HUMAN	53 kDa		3
Aminoacylase-1 OS=Homo sapiens GN=ACY1	ACY1_HUMAN	46 kDa	3
Argininosuccinate synthase OS=Homo sapiens GN=ASS1	ASSY_HUMAN	47 kDa	2
Ubiquitin-like modifier-activating enzyme 1 OS=Homo sapiens GN=UBA1	UBA1_HUMAN	118 kDa	2
Catalase OS=Homo sapiens GN=CAT	CATA_HUMAN	60 kDa	2
Dermokine OS=Homo sapiens GN=DMKN	DMKN_HUMAN	47 kDa		2
Interleukin enhancer-binding factor 2 OS=Homo sapiens GN=ILF2	ILF2_HUMAN	43 kDa	2
Nucleotide exchange factor SIL1 OS=Homo sapiens GN=SIL1	SIL1_HUMAN	52 kDa	2
Tumor protein D54 OS=Homo sapiens GN=TPD52L2	TPD54_HUMAN	22 kDa		2
Myeloid-derived growth factor OS=Homo sapiens GN=MYDGF	MYDGF_HUMAN	19 kDa	2
Angiopoietin-related protein 4 OS=Homo sapiens GN=ANGPTL4	ANGL4_HUMAN	45 kDa	2
Glucosylceramidase OS=Homo sapiens GN=GBA	GLCM_HUMAN	60 kDa	2
Alpha-mannosidase 2 OS=Homo sapiens GN=MAN2A1	MA2A1_HUMAN	131 kDa	2
Dickkopf-related protein 3 OS=Homo sapiens GN=DKK3	DKK3_HUMAN	38 kDa		2
Aldose reductase OS=Homo sapiens GN=AKR1B1	ALDR_HUMAN	36 kDa	2
Adenylyl cyclase-associated protein 1 OS=Homo sapiens GN=CAP1	CAP1_HUMAN	52 kDa	2
Adapter molecule crk OS=Homo sapiens GN=CRK	CRK_HUMAN	34 kDa	2
Perilipin-3 OS=Homo sapiens GN=PLIN3	PLIN3_HUMAN	47 kDa		2
60S acidic ribosomal protein P0 OS=Homo sapiens GN=RPLP0	RLA0_HUMAN	34 kDa	2
Sulfatase-modifying factor 1 OS=Homo sapiens GN=SUMF1	SUMF1_HUMAN	41 kDa	2
Dipeptidyl peptidase 1 OS=Homo sapiens GN=CTSC	CATC_HUMAN	52 kDa	2
Calpastatin OS=Homo sapiens GN=CAST	ICAL_HUMAN	77 kDa		2
Alcohol dehydrogenase class-3 OS=Homo sapiens GN=ADH5	ADHX_HUMAN	40 kDa	2
GDP-fucose protein O-fucosyltransferase 1 OS=Homo sapiens GN=POFUT1	OFUT1_HUMAN	44 kDa	2
MAM domain-containing protein 2 OS=Homo sapiens GN=MAMDC2 PE=2 SV=3	MAMC2_HUMAN	78 kDa	2
Transmembrane glycoprotein NMB OS=Homo sapiens GN=GPNMB	GPNMB_HUMAN	64 kDa	2
Cytosol aminopeptidase OS=Homo sapiens GN=LAP3	AMPL_HUMAN	56 kDa	2
Phosphatidylinositol-binding clathrin assembly protein OS=Homo sapiens GN=PICAL	PICAL_HUMAN	71 kDa	2
EH domain-containing protein 2 OS=Homo sapiens GN=EHD2	EHD2_HUMAN	61 kDa	2
Peptidyl-glycine alpha-amidating monooxygenase OS=Homo sapiens GN=PAM	AMD_HUMAN	108 kDa	2
