# Supplementary material for: GPR180 is a component of TGFβ signalling that promotes thermogenic adipocyte function and mediates the metabolic effects of the adipocyte-secreted factor CTHRC1
Source: Nat Commun. 2021 Dec 8;12:7144. doi: 10.1038/s41467-021-27442-x (PMC8655035; doi:10.1038/s41467-021-27442-x)
Supplement: Supplementary file 7 — Supplementary Data 4 [file 41467_2021_27442_MOESM7_ESM.xlsx]

## Sheet: Supplementary Data 4
	baseMean	log2FoldChange	lfcSE	stat	pvalue	padj	i	hmads_median_tpm
ENSG00000113140.10	276888	-0.787805	0.0907177	-8.68414	3.8162e-18	1.79262e-16	SPARC	10444.1
ENSG00000130208.9	32842.4	1.13897	0.108426	10.5046	8.22921e-26	5.96768e-24	APOC1	5871.11
ENSG00000175445.15	291337	2.12272	0.138515	15.3248	5.22032e-53	1.2966e-50	LPL	3559.54
ENSG00000168542.14	371855	-0.835437	0.098935	-8.4443	3.05872e-17	1.31837e-15	COL3A1	3229.19
ENSG00000164692.17	265737	-0.453458	0.116237	-3.90114	9.57413e-05	0.000748379	COL1A2	3080.26
ENSG00000091513.15	52412.6	2.86463	0.308393	9.28892	1.55865e-20	8.50835e-19	TF	2252.13
ENSG00000181092.9	246746	2.38718	0.109723	21.7565	5.99425e-105	8.50755e-102	ADIPOQ	2095.3
ENSG00000135404.11	24340.9	0.513279	0.0980311	5.23588	1.64203e-07	2.30417e-06	CD63	1632.05
ENSG00000108821.13	231693	-0.48836	0.138871	-3.51664	0.000437038	0.0028472	COL1A1	1534.84
ENSG00000182718.16	41585.6	-0.940841	0.11655	-8.07241	6.89254e-16	2.68013e-14	ANXA2	1507.28
ENSG00000196262.13	22112.5	0.317126	0.0953474	3.326	0.000881013	0.00526647	PPIA	1407.72
ENSG00000087460.24	39839.4	0.523137	0.0897031	5.83188	5.48079e-09	9.90931e-08	GNAS	1301.03
ENSG00000132386.10	28229.1	0.647557	0.0920889	7.03187	2.0379e-12	5.51677e-11	SERPINF1	1300.74
ENSG00000122378.13	51733.5	0.948468	0.0988117	9.59874	8.09293e-22	4.71486e-20	PRXL2A	1279.22
ENSG00000064886.13	30762.4	0.475676	0.1059	4.49174	7.0645e-06	7.33394e-05	CHI3L2	1234.2
ENSG00000138207.13	20070.9	0.870717	0.0895314	9.72526	2.35294e-22	1.42539e-20	RBP4	1223.51
ENSG00000136156.13	33593	0.778928	0.0816348	9.54162	1.40619e-21	8.09887e-20	ITM2B	1223.07
ENSG00000091986.15	68383.8	-0.71126	0.104836	-6.78448	1.16509e-11	2.91566e-10	CCDC80	986.14
ENSG00000135919.12	34879.3	-0.693143	0.160331	-4.32319	1.53786e-05	0.000147692	SERPINE2	862.7
ENSG00000011465.16	21654.3	-0.520636	0.134796	-3.86239	0.000112284	0.000866776	DCN	737.35
ENSG00000163430.11	69093.1	-0.539491	0.0912365	-5.9131	3.3572e-09	6.26362e-08	FSTL1	720.45
ENSG00000137801.10	111540	-0.643442	0.105559	-6.09559	1.09037e-09	2.14938e-08	THBS1	716.91
ENSG00000117984.13	16709.1	0.477115	0.142089	3.35786	0.000785477	0.00475257	CTSD	673.5
ENSG00000135046.13	21191.3	-0.489138	0.160306	-3.05127	0.00227875	0.0119658	ANXA1	655.285
ENSG00000104763.18	30288.5	2.07423	0.111859	18.5433	9.24337e-77	5.73956e-74	ASAH1	626.835
ENSG00000146674.14	31052	-0.82795	0.140086	-5.91031	3.41462e-09	6.35136e-08	IGFBP3	600.105
ENSG00000087245.12	24744.1	-0.503908	0.137362	-3.66846	0.00024402	0.00170744	MMP2	590.53
ENSG00000120885.21	9110.27	-1.04875	0.120852	-8.67792	4.03075e-18	1.8845e-16	CLU	570.96
ENSG00000118523.5	31260.9	-0.613079	0.107441	-5.70619	1.15531e-08	1.97556e-07	CTGF	567.665
ENSG00000035862.12	38533.6	-0.745876	0.0912121	-8.17737	2.90099e-16	1.1716e-14	TIMP2	501.415
ENSG00000197614.10	12922.5	-0.365987	0.119927	-3.05176	0.00227507	0.0119529	MFAP5	496.28
ENSG00000142156.14	45672.8	-0.472685	0.117125	-4.03573	5.4433e-05	0.000454638	COL6A1	494.455
ENSG00000065978.18	13751.3	0.318556	0.0980476	3.249	0.00115813	0.00666822	YBX1	435.335
ENSG00000163359.15	94883.8	-0.521328	0.171415	-3.04131	0.00235548	0.0123199	COL6A3	432.49
ENSG00000142173.14	30174.4	-0.525649	0.148046	-3.55057	0.000384393	0.00253835	COL6A2	425.09
ENSG00000166147.13	61077	-0.569743	0.114174	-4.99014	6.03359e-07	7.73584e-06	FBN1	357.48
ENSG00000111799.20	74186	-0.329184	0.107372	-3.06583	0.00217063	0.0114953	COL12A1	356.23
ENSG00000163453.11	8035.18	-0.401131	0.106354	-3.77166	0.000162167	0.0011952	IGFBP7	351.76
ENSG00000166482.11	13578.1	-0.338846	0.116638	-2.90511	0.00367127	0.0179631	MFAP4	350.48
ENSG00000204262.12	46745.3	-0.391343	0.105229	-3.71895	0.000200051	0.00144074	COL5A2	332.565
ENSG00000128595.16	20973.8	-0.417896	0.126108	-3.31379	0.000920413	0.00546581	CALU	312.25
ENSG00000119655.10	5693.73	0.617381	0.120349	5.1299	2.89892e-07	3.92382e-06	NPC2	308.795
ENSG00000257017.8	12279	2.89613	0.428774	6.75445	1.43377e-11	3.56111e-10	HP	306.775
ENSG00000118113.11	19955.5	-5.67776	0.326441	-17.3929	9.33111e-68	4.1202e-65	MMP8	306.41
ENSG00000133048.12	13374.1	-3.71034	0.315799	-11.749	7.1431e-32	7.0264e-30	CHI3L1	304.915
ENSG00000164733.20	14231	-0.441227	0.129855	-3.39785	0.000679169	0.00420318	CTSB	304.395
ENSG00000166033.12	8692.17	-0.645259	0.101657	-6.34744	2.18929e-10	4.66751e-09	HTRA1	293.56
ENSG00000108679.12	12610.9	0.366142	0.121215	3.02059	0.00252284	0.013068	LGALS3BP	293.42
ENSG00000189171.14	2630.23	0.298106	0.100878	2.95513	0.00312538	0.0156417	S100A13	285.6
ENSG00000135245.9	7413.1	0.588713	0.130492	4.51148	6.43755e-06	6.73587e-05	HILPDA	281.93
ENSG00000163710.8	4791.06	-0.635951	0.125432	-5.07009	3.97629e-07	5.25674e-06	PCOLCE2	275.72
ENSG00000172037.13	12749.5	-0.520813	0.125658	-4.14467	3.403e-05	0.00030146	LAMB2	275.505
ENSG00000100979.14	8983.85	1.72054	0.327913	5.24693	1.54657e-07	2.18721e-06	PLTP	258.725
ENSG00000113083.13	19875.9	-0.928462	0.159616	-5.81685	5.9968e-09	1.07932e-07	LOX	255.645
ENSG00000115380.19	11225.3	-0.955863	0.306532	-3.11831	0.00181888	0.00986925	EFEMP1	249.75
ENSG00000111341.9	3357.42	-0.852235	0.139462	-6.11088	9.90838e-10	1.97077e-08	MGP	247.39
ENSG00000188257.11	4080.32	-0.607868	0.131605	-4.61887	3.85829e-06	4.21011e-05	PLA2G2A	238.36
ENSG00000204291.10	26359.4	-1.21468	0.137003	-8.86609	7.57583e-19	3.75391e-17	COL15A1	232.615
ENSG00000067182.7	4793.92	-0.356828	0.114681	-3.11149	0.00186148	0.0100838	TNFRSF1A	232.345
ENSG00000142192.20	17035.8	-0.461741	0.0937258	-4.9265	8.37137e-07	1.04748e-05	APP	231.655
ENSG00000160862.12	6218.07	-1.34368	0.133133	-10.0927	5.94959e-24	3.81349e-22	AZGP1	223.33
ENSG00000135862.5	35651.5	-0.625468	0.0981191	-6.37458	1.83465e-10	3.93253e-09	LAMC1	217.115
ENSG00000198542.13	13329	-0.662612	0.151616	-4.37034	1.24053e-05	0.000122026	ITGBL1	216.82
ENSG00000130635.15	32632.5	-0.384762	0.126815	-3.03404	0.00241306	0.0125814	COL5A1	209.475
ENSG00000140092.14	8574.71	-0.505039	0.116616	-4.33079	1.48575e-05	0.000143365	FBLN5	180.955
ENSG00000129038.15	2575.96	-0.59684	0.154686	-3.85839	0.000114135	0.000878169	LOXL1	170.06
ENSG00000105835.11	11562.7	1.36455	0.156143	8.73911	2.34955e-18	1.11688e-16	NAMPT	170.035
ENSG00000080573.6	23832.1	0.719336	0.116541	6.17236	6.72777e-10	1.36409e-08	COL5A3	168.265
ENSG00000131981.15	4001.15	-1.00649	0.134806	-7.46625	8.25137e-14	2.62328e-12	LGALS3	165.045
ENSG00000108561.8	2757.01	0.526767	0.102572	5.13557	2.81285e-07	3.82714e-06	C1QBP	161.785
ENSG00000143196.4	5896.06	-0.434359	0.108389	-4.00739	6.13934e-05	0.000503669	DPT	155.39
ENSG00000143162.8	6517.15	-0.960597	0.107837	-8.90783	5.20411e-19	2.60468e-17	CREG1	155.315
ENSG00000167772.11	5632.13	3.55264	0.331106	10.7296	7.39034e-27	5.66973e-25	ANGPTL4	153.585
ENSG00000141753.6	6293.69	-0.549372	0.111155	-4.94238	7.71735e-07	9.69303e-06	IGFBP4	137.48
ENSG00000145730.20	5794.85	-0.514928	0.124399	-4.13933	3.48315e-05	0.000307875	PAM	130.645
ENSG00000164932.12	3037.38	-0.572835	0.121844	-4.70139	2.58401e-06	2.92227e-05	CTHRC1	129.625
ENSG00000142871.16	6472.88	-0.688627	0.124462	-5.53282	3.15131e-08	5.06197e-07	CYR61	123.905
ENSG00000120708.16	5682.78	-0.700663	0.134409	-5.2129	1.8591e-07	2.58866e-06	TGFBI	120.105
ENSG00000091129.19	13964	1.42695	0.282428	5.05245	4.36177e-07	5.73583e-06	NRCAM	119.83
ENSG00000184347.14	17632.2	-0.402972	0.114751	-3.51171	0.00044524	0.00289493	SLIT3	119.475
ENSG00000105088.8	4053.07	-0.67698	0.138362	-4.89281	9.94069e-07	1.22837e-05	OLFM2	117.62
ENSG00000144810.15	12296.8	-0.576775	0.127985	-4.50659	6.58766e-06	6.88206e-05	COL8A1	117.085
ENSG00000148848.14	17892.4	0.920962	0.138567	6.64635	3.0046e-11	7.14131e-10	ADAM12	114.28
ENSG00000060718.21	10162.5	-0.419652	0.119669	-3.50678	0.00045356	0.00293654	COL11A1	108.065
ENSG00000136859.9	5851.5	0.563512	0.0996783	5.6533	1.57393e-08	2.63693e-07	ANGPTL2	107.145
ENSG00000148180.19	5556.29	-0.454922	0.114931	-3.95822	7.55096e-05	0.000604991	GSN	106.81
ENSG00000038427.15	17210.5	-0.646893	0.144353	-4.48134	7.41744e-06	7.65237e-05	VCAN	105.175
ENSG00000140545.14	3392.59	-0.504297	0.106752	-4.72399	2.31264e-06	2.65007e-05	MFGE8	104.27
ENSG00000134352.19	18368.9	-0.700296	0.105069	-6.66509	2.64512e-11	6.34765e-10	IL6ST	103.64
ENSG00000115226.9	3728.16	1.63111	0.11371	14.3445	1.15395e-46	2.24794e-44	FNDC4	99.07
ENSG00000112964.13	9802.29	0.83394	0.120269	6.93395	4.09239e-12	1.07989e-10	GHR	95.225
ENSG00000159403.16	4067.98	-0.427788	0.139435	-3.06801	0.00215492	0.0114335	C1R	94.365
ENSG00000278535.4	2981.8	1.85485	0.12752	14.5456	6.22505e-48	1.30202e-45	DHRS11	93.97
ENSG00000163520.13	9015.25	-1.35337	0.148484	-9.11461	7.89547e-20	4.18354e-18	FBLN2	90.335
ENSG00000055957.10	2020.35	2.94935	0.384973	7.6612	1.84208e-14	6.20374e-13	ITIH1	88.235
ENSG00000084636.17	5053.52	-0.522336	0.164452	-3.17623	0.00149204	0.00831142	COL16A1	87.42
ENSG00000163297.16	4481.97	-0.554351	0.10906	-5.08299	3.71545e-07	4.93489e-06	ANTXR2	86.895
ENSG00000154734.14	6791.33	-0.918983	0.141504	-6.49439	8.33686e-11	1.87179e-09	ADAMTS1	83.395
ENSG00000161249.20	2167.25	1.58639	0.138197	11.4792	1.67871e-30	1.55869e-28	DMKN	82.945
ENSG00000106333.12	2180.24	-0.537819	0.125303	-4.29213	1.76965e-05	0.000167523	PCOLCE	82.205
ENSG00000157150.4	3195.37	-3.12126	0.13192	-23.6602	9.26713e-124	2.30172e-120	TIMP4	80.55
ENSG00000119681.11	16315.2	-0.729433	0.177693	-4.10501	4.0429e-05	0.000349872	LTBP2	79.715
ENSG00000140285.9	3370.67	-0.807896	0.145753	-5.5429	2.97496e-08	4.79808e-07	FGF7	79.1
ENSG00000050165.17	2870.48	-0.61244	0.150931	-4.05774	4.955e-05	0.000418783	DKK3	76.47
ENSG00000136960.12	4647.21	-0.624848	0.102257	-6.11057	9.92738e-10	1.97257e-08	ENPP2	75.06
ENSG00000142798.19	18908	-0.562132	0.166007	-3.38619	0.000708709	0.00435707	HSPG2	73.61
ENSG00000116260.16	4590.64	-0.759234	0.147305	-5.15415	2.5479e-07	3.4916e-06	QSOX1	70.535
ENSG00000182704.7	4118.89	1.36697	0.102106	13.3878	7.125e-41	1.04098e-38	TSKU	67.745
ENSG00000224389.9	4522.69	1.25208	0.171273	7.31043	2.66298e-13	7.88574e-12	C4B	66.46
ENSG00000172638.12	2018.23	-0.417322	0.136287	-3.06209	0.00219796	0.0116215	EFEMP2	65.785
ENSG00000123243.14	7396.33	2.35254	0.163103	14.4236	3.67409e-47	7.5262e-45	ITIH5	64.205
ENSG00000131507.10	5700.21	-0.554072	0.0895333	-6.18845	6.07582e-10	1.23569e-08	NDFIP1	64.175
ENSG00000107984.9	1337.2	-0.871102	0.196802	-4.42628	9.58711e-06	9.63573e-05	DKK1	63.615
ENSG00000164176.12	6095.92	-0.635847	0.123612	-5.14391	2.69079e-07	3.67969e-06	EDIL3	60.94
ENSG00000123739.10	3405.43	1.40579	0.124615	11.2811	1.6277e-29	1.41853e-27	PLA2G12A	58.23
ENSG00000010319.6	6174.36	0.532236	0.0913347	5.82731	5.63267e-09	1.01746e-07	SEMA3G	58.13
ENSG00000106823.12	4054.83	-0.788197	0.125557	-6.2776	3.43848e-10	7.22227e-09	ECM2	57.16
ENSG00000010278.13	1416.52	-1.44858	0.134899	-10.7382	6.73084e-27	5.18379e-25	CD9	57.105
ENSG00000244731.7	4447.99	1.16354	0.163547	7.11444	1.12367e-12	3.1227e-11	C4A	56.455
ENSG00000150938.9	7008.86	-0.46432	0.114966	-4.03877	5.37324e-05	0.000449921	CRIM1	54.585
ENSG00000107317.12	881.487	-0.79692	0.179503	-4.43959	9.01319e-06	9.10947e-05	PTGDS	54.205
ENSG00000164619.9	3334.59	-1.3285	0.122214	-10.8703	1.59709e-27	1.26431e-25	BMPER	51.935
ENSG00000159322.17	2165.76	0.483419	0.102047	4.73722	2.16673e-06	2.49437e-05	ADPGK	51.805
ENSG00000128791.11	4093.11	-0.371633	0.101663	-3.65552	0.000256661	0.00178687	TWSG1	50.24
ENSG00000087116.15	6488.93	-0.449226	0.106051	-4.23596	2.27578e-05	0.000210913	ADAMTS2	48.52
ENSG00000164318.17	1502.35	2.12375	0.123225	17.2347	1.459e-66	6.03967e-64	EGFLAM	47.15
ENSG00000121064.12	1545.68	-0.407579	0.109906	-3.70844	0.00020854	0.001495	SCPEP1	46.83
ENSG00000183087.14	2617.19	-0.887621	0.156344	-5.67737	1.36781e-08	2.30716e-07	GAS6	46.145
ENSG00000148926.9	1703.95	-0.489017	0.135852	-3.59962	0.000318677	0.00215672	ADM	45.74
ENSG00000116774.11	2013.81	-0.646156	0.15305	-4.22188	2.42276e-05	0.000223492	OLFML3	45.155
ENSG00000250722.5	2076.7	-1.47268	0.135089	-10.9015	1.13314e-27	9.00622e-26	SELENOP	43.71
ENSG00000110013.12	3067.13	-0.580613	0.116925	-4.9657	6.84522e-07	8.70772e-06	SIAE	43.49
ENSG00000197696.9	879.169	0.612748	0.148785	4.11834	3.81612e-05	0.000333449	NMB	43.455
ENSG00000171862.10	3643.84	-0.458936	0.091784	-5.00017	5.72801e-07	7.37625e-06	PTEN	43.24
ENSG00000166923.10	4158.23	-0.378282	0.0950406	-3.98021	6.88543e-05	0.00055774	GREM1	43.125
ENSG00000125538.11	1772.04	3.27394	0.185249	17.6731	6.75404e-70	3.1953e-67	IL1B	41.475
ENSG00000129009.12	1958.89	-1.5407	0.149954	-10.2745	9.18516e-25	6.22898e-23	ISLR	41.01
ENSG00000159674.11	1335.94	-1.31771	0.34994	-3.76552	0.000166206	0.00122134	SPON2	40.695
ENSG00000169814.13	2353.29	0.694555	0.105009	6.61421	3.73531e-11	8.8148e-10	BTD	40.64
ENSG00000135617.3	875.421	0.614222	0.111944	5.48686	4.0914e-08	6.41642e-07	PRADC1	40.355
ENSG00000006042.11	1204.74	-0.814607	0.123294	-6.60704	3.92089e-11	9.23082e-10	TMEM98	40.11
ENSG00000153002.11	535.129	-0.642565	0.205643	-3.12466	0.0017801	0.00969324	CPB1	39.765
ENSG00000177225.16	2282.81	-0.357269	0.114228	-3.12767	0.00176195	0.00960757	GATD1	39.665
ENSG00000122641.10	5204.91	-0.362066	0.114151	-3.17183	0.0015148	0.00842404	INHBA	36.92
ENSG00000133401.15	5773.04	2.48843	0.12083	20.5944	3.07894e-94	3.21992e-91	PDZD2	35.66
ENSG00000146197.8	6898.97	-0.920311	0.160068	-5.74951	8.9503e-09	1.56139e-07	SCUBE3	35.405
ENSG00000187955.11	4360.02	-0.543906	0.142909	-3.80597	0.000141249	0.00105751	COL14A1	35.27
ENSG00000110080.18	1011.41	1.46699	0.120999	12.124	7.8849e-34	8.42328e-32	ST3GAL4	34.73
ENSG00000130193.7	1609.75	0.788984	0.14654	5.38407	7.28182e-08	1.09118e-06	THEM6	33.3
ENSG00000087303.17	1914.95	-1.0939	0.139989	-7.81414	5.53378e-15	1.99558e-13	NID2	32.525
ENSG00000086289.11	1837.76	0.95095	0.107898	8.81345	1.21354e-18	5.91008e-17	EPDR1	32.16
ENSG00000168792.4	2736.63	0.642252	0.106752	6.01632	1.78429e-09	3.42548e-08	ABHD15	31.92
ENSG00000164761.8	1275.28	-0.99226	0.191157	-5.19082	2.09371e-07	2.89506e-06	TNFRSF11B	31.785
ENSG00000128606.12	1267.99	-1.57061	0.163603	-9.60017	7.98114e-22	4.66427e-20	LRRC17	31.67
ENSG00000138685.15	4808.69	-0.638284	0.120771	-5.28508	1.25652e-07	1.80008e-06	FGF2	30.21
ENSG00000145147.19	3583.95	-0.549921	0.109309	-5.03089	4.88196e-07	6.36512e-06	SLIT2	29.9
ENSG00000197586.12	1244.92	0.394122	0.116939	3.37032	0.000750819	0.0045735	ENTPD6	29.6
ENSG00000137975.7	3159.86	-1.26657	0.147465	-8.58892	8.77874e-18	3.95541e-16	CLCA2	29.43
ENSG00000151388.10	5749.51	0.373889	0.0935933	3.99482	6.47421e-05	0.000528958	ADAMTS12	29.395
ENSG00000196739.14	2887.4	1.12429	0.171179	6.56791	5.10269e-11	1.18309e-09	COL27A1	29.16
ENSG00000204852.15	772.038	-0.407003	0.128654	-3.16356	0.00155854	0.00862143	TCTN1	29.025
ENSG00000168056.15	1256.98	-0.739613	0.145999	-5.06588	4.06508e-07	5.35986e-06	LTBP3	28.155
ENSG00000172594.12	1168.91	0.614694	0.120162	5.11555	3.12822e-07	4.20837e-06	SMPDL3A	27.83
ENSG00000173706.13	4011.16	-0.591999	0.126248	-4.68916	2.74325e-06	3.09005e-05	HEG1	27.595
ENSG00000164099.3	2368.68	-0.533426	0.105894	-5.03737	4.71977e-07	6.17392e-06	PRSS12	27.575
ENSG00000026103.21	997.313	-0.848812	0.146068	-5.81109	6.2067e-09	1.11005e-07	FAS	26.77
ENSG00000163536.12	912.369	1.77506	0.178895	9.92234	3.32846e-23	2.07976e-21	SERPINI1	26.76
ENSG00000102359.6	1132.42	0.685151	0.191139	3.58458	0.000337623	0.00227101	SRPX2	26.66
ENSG00000124145.6	1598.37	-0.550713	0.142937	-3.85284	0.000116756	0.000895728	SDC4	26.385
ENSG00000154188.9	2454.14	-0.67364	0.110696	-6.08547	1.16149e-09	2.28502e-08	ANGPT1	26.175
ENSG00000135414.9	2720.51	0.674889	0.155491	4.34036	1.42248e-05	0.000138011	GDF11	25.465
ENSG00000049323.15	2909.51	-0.539789	0.118897	-4.53997	5.62618e-06	5.94956e-05	LTBP1	25.415
ENSG00000130173.13	421.928	0.670872	0.220336	3.04477	0.00232857	0.0122049	ANGPTL8	25.28
ENSG00000196569.12	4677.88	-0.804281	0.125897	-6.38839	1.67639e-10	3.6444e-09	LAMA2	24.875
ENSG00000166086.12	1338.29	-0.597173	0.117004	-5.10387	3.32773e-07	4.45565e-06	JAM3	24.665
ENSG00000123342.15	1096.59	0.605434	0.116128	5.2135	1.85306e-07	2.58207e-06	MMP19	24.16
ENSG00000113441.15	5916.77	0.633291	0.118588	5.34027	9.281e-08	1.36401e-06	LNPEP	24.155
ENSG00000149131.15	708.216	-0.393305	0.121855	-3.22765	0.0012481	0.00712021	SERPING1	23.915
ENSG00000184719.11	726.469	-0.510964	0.162676	-3.14099	0.00168376	0.00923441	RNLS	23.67
ENSG00000174348.13	1514.13	-0.527098	0.119019	-4.4287	9.48031e-06	9.54275e-05	PODN	23.62
ENSG00000008513.15	3179.94	0.518501	0.0939255	5.52034	3.38344e-08	5.38693e-07	ST3GAL1	23.29
ENSG00000138829.11	5854.5	-0.530357	0.131367	-4.03723	5.40866e-05	0.000452505	FBN2	23.05
ENSG00000158747.14	715.257	-0.944285	0.169644	-5.56629	2.60225e-08	4.21408e-07	NBL1	22.39
ENSG00000116157.5	564.481	0.376711	0.129556	2.9077	0.00364096	0.0178316	GPX7	21.805
ENSG00000087301.8	2000.05	0.541551	0.155321	3.48666	0.000489101	0.00314005	TXNDC16	21.28
ENSG00000165124.17	6128.17	-0.517806	0.144688	-3.57877	0.000345215	0.00231234	SVEP1	20.88
ENSG00000173918.14	1155.74	-0.966836	0.137823	-7.01506	2.29852e-12	6.18018e-11	C1QTNF1	20.65
ENSG00000170962.12	1751.01	-0.551303	0.169158	-3.25911	0.00111763	0.0064688	PDGFD	19.895
ENSG00000177706.8	763.671	-0.768963	0.165235	-4.65375	3.25952e-06	3.62027e-05	FAM20C	19.78
ENSG00000139178.10	901.173	-0.913524	0.138343	-6.60333	4.02011e-11	9.43089e-10	C1RL	19.54
ENSG00000165072.9	1636.27	-0.557238	0.162963	-3.41942	0.000627541	0.00391745	MAMDC2	18.845
ENSG00000176971.3	833.038	-1.37547	0.203425	-6.76154	1.36533e-11	3.39672e-10	FIBIN	18.785
ENSG00000164530.14	883.752	-0.752193	0.20606	-3.65037	0.000261865	0.00181996	PI16	18.285
ENSG00000108950.11	561.411	-1.12929	0.199447	-5.6621	1.49532e-08	2.50734e-07	FAM20A	18.035
ENSG00000189058.8	311.341	-0.856997	0.210708	-4.06723	4.75757e-05	0.00040414	APOD	17.15
ENSG00000166106.3	2114.18	1.3675	0.175222	7.80438	5.97956e-15	2.12928e-13	ADAMTS15	16.24
ENSG00000117228.9	804.632	-0.380819	0.128873	-2.95499	0.00312676	0.0156417	GBP1	15.78
ENSG00000186417.13	1496.95	1.8962	0.145123	13.0662	5.13877e-39	7.03421e-37	GLDN	15.725
ENSG00000166402.8	2460.41	1.45414	0.143385	10.1415	3.61347e-24	2.3464e-22	TUB	15.64
ENSG00000187097.12	1733.59	0.496532	0.109871	4.51923	6.20638e-06	6.51112e-05	ENTPD5	15.525
ENSG00000153029.14	1128.5	-0.327548	0.112166	-2.92022	0.00349782	0.0172162	MR1	15.325
ENSG00000070404.9	845.458	-0.534428	0.179709	-2.97386	0.00294079	0.0148723	FSTL3	15.085
ENSG00000115594.11	1612.9	-0.818231	0.169325	-4.83233	1.34948e-06	1.61239e-05	IL1R1	14.455
ENSG00000185070.10	1419.79	-0.797027	0.177517	-4.48986	7.12715e-06	7.39511e-05	FLRT2	14.35
ENSG00000164050.12	1020.39	-0.683699	0.172332	-3.96733	7.26814e-05	0.000583979	PLXNB1	14.185
ENSG00000170458.13	467.929	2.77342	0.212833	13.0309	8.15986e-39	1.10297e-36	CD14	13.805
ENSG00000113739.10	1538.64	-1.0513	0.115262	-9.121	7.44333e-20	3.95452e-18	STC2	13.8
ENSG00000164104.11	319.054	-0.474367	0.161054	-2.94539	0.00322547	0.0160828	HMGB2	13.58
ENSG00000013288.8	1672.32	-0.457762	0.105904	-4.32241	1.54335e-05	0.000148049	MAN2B2	13.57
ENSG00000183098.10	1990.4	-0.936586	0.13248	-7.06963	1.55345e-12	4.26341e-11	GPC6	13.395
ENSG00000104518.10	390.593	1.99828	0.199797	10.0016	1.50009e-23	9.49261e-22	GSDMD	12.88
ENSG00000101825.7	2790	-0.632768	0.19179	-3.29927	0.000969374	0.00571048	MXRA5	12.565
ENSG00000105329.9	586.13	-0.515261	0.175935	-2.9287	0.00340387	0.016833	TGFB1	12.565
ENSG00000211445.11	405.576	0.809353	0.201206	4.02251	5.758e-05	0.000477311	GPX3	12.33
ENSG00000166997.7	370.784	-0.51534	0.157248	-3.27725	0.00104822	0.00611515	CNPY4	12.25
ENSG00000118257.16	1254.7	-0.489186	0.143882	-3.3999	0.000674095	0.00417527	NRP2	12.185
ENSG00000143367.15	739.825	-0.612743	0.123408	-4.96517	6.86426e-07	8.72635e-06	TUFT1	11.935
ENSG00000153246.12	1785.64	1.30137	0.131386	9.90495	3.96184e-23	2.45239e-21	PLA2R1	11.765
ENSG00000186458.4	573.986	-0.989913	0.160852	-6.15418	7.54688e-10	1.52086e-08	DEFB132	11.65
ENSG00000154589.6	117.825	-1.11529	0.289227	-3.85611	0.000115203	0.000885186	LY96	11.545
ENSG00000090006.17	273.364	-0.555672	0.182909	-3.03798	0.00238173	0.0124278	LTBP4	11.325
ENSG00000006016.10	204.049	-0.854813	0.285712	-2.99187	0.00277277	0.0141088	CRLF1	11.215
ENSG00000213398.7	229.254	-0.564457	0.193972	-2.90999	0.0036144	0.0177241	LCAT	11.14
ENSG00000113578.17	597.2	1.58418	0.154956	10.2234	1.55766e-24	1.03514e-22	FGF1	11.085
ENSG00000198223.16	440.817	3.45691	0.189414	18.2506	2.04645e-74	1.12953e-71	CSF2RA	11.01
ENSG00000198223.16_PAR_Y	440.817	3.45691	0.189414	18.2506	2.04645e-74	1.12953e-71	CSF2RA	11.01
ENSG00000162877.12	763.402	6.99716	0.290593	24.0789	4.15711e-128	1.18003e-124	PM20D1	10.56
ENSG00000132561.13	688.961	-0.515181	0.142348	-3.61918	0.00029554	0.00201523	MATN2	10.545
ENSG00000196878.14	728.707	-1.35003	0.208437	-6.47692	9.36165e-11	2.07839e-09	LAMB3	10.34
ENSG00000106809.10	551.886	-0.45759	0.141839	-3.22613	0.00125475	0.00715405	OGN	10.31
ENSG00000172179.11	320.984	-5.48312	0.291633	-18.8014	7.34988e-79	4.86807e-76	PRL	10.19
ENSG00000196136.17	455.114	2.21794	0.218057	10.1714	2.66087e-24	1.75653e-22	SERPINA3	10.175
ENSG00000114251.14	1260.25	-0.511962	0.124457	-4.11355	3.89621e-05	0.000339253	WNT5A	9.915
ENSG00000171812.12	1008.11	-0.566023	0.181407	-3.12019	0.00180737	0.00981655	COL8A2	9.625
ENSG00000120658.13	598.002	1.48373	0.197964	7.49495	6.63247e-14	2.12904e-12	ENOX1	9.595
ENSG00000150630.3	420.908	-0.879972	0.169515	-5.19112	2.09034e-07	2.89242e-06	VEGFC	9.58
ENSG00000188783.5	1534.18	-1.28629	0.366418	-3.51044	0.000447367	0.00290306	PRELP	9.545
ENSG00000158859.9	931.907	1.47626	0.144209	10.2369	1.35458e-24	9.06249e-23	ADAMTS4	9.505
ENSG00000164106.7	606.062	-0.836977	0.182177	-4.59431	4.34183e-06	4.69636e-05	SCRG1	9.29
ENSG00000185010.14	596.083	0.489151	0.13447	3.63761	0.000275178	0.00189854	F8	9.02
ENSG00000085265.10	441.213	4.24904	0.459519	9.24671	2.31509e-20	1.25343e-18	FCN1	8.935
ENSG00000239697.10	184.387	-0.783595	0.204412	-3.8334	0.000126385	0.000958417	TNFSF12	8.835
ENSG00000147894.15	666.552	1.83992	0.134869	13.6423	2.24399e-42	3.51087e-40	C9orf72	8.66
ENSG00000204681.10	481.783	-0.785705	0.146013	-5.38107	7.40436e-08	1.10703e-06	GABBR1	8.6
ENSG00000089127.12	382.001	3.02561	0.224179	13.4964	1.64296e-41	2.47315e-39	OAS1	8.51
ENSG00000131873.6	785.539	-0.45184	0.117392	-3.849	0.000118602	0.000906578	CHSY1	8.46
ENSG00000136244.11	178.295	-0.807369	0.263299	-3.06636	0.00216681	0.0114812	IL6	8.45
ENSG00000188157.14	677.909	-0.67837	0.207962	-3.26199	0.00110632	0.00641077	AGRN	8.17
ENSG00000115828.16	212.131	1.31631	0.210233	6.26117	3.82096e-10	7.95832e-09	QPCT	7.99
ENSG00000184500.15	561.199	-0.556981	0.139206	-4.00112	6.30443e-05	0.00051636	PROS1	7.715
ENSG00000164825.3	76.7906	3.47736	0.423368	8.21356	2.14728e-16	8.76107e-15	DEFB1	7.675
ENSG00000127241.16	481.521	-0.548166	0.183004	-2.99538	0.00274108	0.0139654	MASP1	7.46
ENSG00000153162.8	482.06	-0.573246	0.162947	-3.518	0.000434819	0.00283646	BMP6	7.32
ENSG00000196083.9	653.027	-0.44744	0.153218	-2.92029	0.0034971	0.0172162	IL1RAP	7.31
ENSG00000111186.12	325.705	-0.83092	0.188034	-4.41899	9.91619e-06	9.94121e-05	WNT5B	7.29
ENSG00000145423.4	313.335	-1.71573	0.178751	-9.59846	8.11517e-22	4.71486e-20	SFRP2	7.145
ENSG00000113594.9	1190.81	0.594629	0.158581	3.74969	0.000177052	0.00129435	LIFR	7.145
ENSG00000169174.10	570.998	-0.968963	0.160541	-6.03561	1.5836e-09	3.06388e-08	PCSK9	7.025
ENSG00000105989.9	361.463	-0.615717	0.150893	-4.08049	4.49408e-05	0.000384571	WNT2	7.015
ENSG00000161381.13	362.143	-0.542933	0.177544	-3.05802	0.00222807	0.0117431	PLXDC1	7.015
ENSG00000165633.12	996.54	-0.399266	0.121794	-3.2782	0.0010447	0.00609759	VSTM4	6.815
ENSG00000163638.13	674.369	0.452854	0.12678	3.57197	0.000354308	0.00236642	ADAMTS9	6.63
ENSG00000243137.7	210.088	-0.738919	0.230773	-3.20192	0.00136514	0.00767986	PSG4	6.495
ENSG00000157193.16	546.1	-1.18607	0.134244	-8.83517	9.9948e-19	4.91576e-17	LRP8	6.435
ENSG00000144815.15	726.989	-0.606355	0.164363	-3.68912	0.000225034	0.00159296	NXPE3	6.38
ENSG00000104368.17	347.776	-0.774585	0.219805	-3.52396	0.000425151	0.00277795	PLAT	6.165
ENSG00000077238.13	391.134	0.729453	0.221618	3.29149	0.000996585	0.0058517	IL4R	6.125
ENSG00000105976.14	942.492	-1.1903	0.134205	-8.86921	7.36635e-19	3.65923e-17	MET	6.02
ENSG00000262655.3	789.254	1.88118	0.466045	4.03647	5.42605e-05	0.000453388	SPON1	5.945
ENSG00000164291.16	374.899	-0.540451	0.176682	-3.0589	0.00222153	0.0117242	ARSK	5.85
ENSG00000130702.15	467.493	-0.899567	0.238782	-3.76731	0.000165016	0.00121304	LAMA5	5.79
ENSG00000165197.4	256.187	-1.7649	0.236573	-7.46029	8.63346e-14	2.73599e-12	VEGFD	5.775
ENSG00000145990.10	957.89	1.20217	0.145409	8.26749	1.3681e-16	5.71097e-15	GFOD1	5.755
ENSG00000129988.5	521.794	3.47849	0.628377	5.53567	3.10044e-08	4.98833e-07	LBP	5.7
ENSG00000182752.9	1481.8	-0.521296	0.119957	-4.34569	1.38836e-05	0.000135163	PAPPA	5.69
ENSG00000140873.15	711.985	1.16296	0.171872	6.76644	1.31989e-11	3.29062e-10	ADAMTS18	5.665
ENSG00000132031.12	317.677	-0.632429	0.166327	-3.80232	0.000143348	0.0010716	MATN3	5.545
ENSG00000102755.11	660.68	-1.11105	0.193803	-5.73287	9.87449e-09	1.70763e-07	FLT1	5.45
ENSG00000164694.16	758.829	-0.765632	0.18693	-4.09582	4.20675e-05	0.000361788	FNDC1	5.175
ENSG00000137642.12	1265.41	3.66006	0.165475	22.1185	2.09658e-108	3.78719e-105	SORL1	4.8
ENSG00000146250.6	313.945	-1.60115	0.215498	-7.43001	1.08588e-13	3.39253e-12	PRSS35	4.75
ENSG00000136378.14	511.383	-0.469495	0.143969	-3.26109	0.00110987	0.00642946	ADAMTS7	4.735
ENSG00000162804.13	766.145	-0.879455	0.151747	-5.79554	6.81017e-09	1.20712e-07	SNED1	4.61
ENSG00000122862.4	128.181	-1.34637	0.324401	-4.15034	3.31988e-05	0.00029515	SRGN	4.525
ENSG00000240053.8	188.897	-0.733595	0.202989	-3.61397	0.000301542	0.00205044	LY6G5B	4.485
ENSG00000092969.11	356.779	-1.6674	0.223114	-7.47333	7.81893e-14	2.48978e-12	TGFB2	4.47
ENSG00000159167.11	409.732	-1.28283	0.247561	-5.18189	2.1965e-07	3.03508e-06	STC1	4.325
ENSG00000187997.11	47.6906	1.40867	0.359862	3.91448	9.0599e-05	0.000711261	C17orf99	4.275
ENSG00000197646.7	276.129	-1.02519	0.263468	-3.89113	9.97803e-05	0.000777504	PDCD1LG2	4.26
ENSG00000099139.13	537.611	0.699116	0.161439	4.33053	1.48753e-05	0.000143412	PCSK5	4.045
ENSG00000122176.11	253.629	-1.69096	0.232149	-7.28395	3.2419e-13	9.515e-12	FMOD	4.03
ENSG00000137142.4	86.6179	1.48295	0.304338	4.87272	1.10073e-06	1.34429e-05	IGFBPL1	3.935
ENSG00000144339.11	232.604	-0.7136	0.199754	-3.57239	0.000353734	0.00236338	TMEFF2	3.68
ENSG00000180801.13	339.07	-0.588267	0.190132	-3.094	0.00197477	0.0105993	ARSJ	3.56
ENSG00000205221.12	154.185	-0.928381	0.243245	-3.81665	0.000135276	0.00101932	VIT	3.515
ENSG00000164035.9	169.371	-0.855714	0.272719	-3.13771	0.00170273	0.00932304	EMCN	3.49
ENSG00000205403.13	158.241	2.88256	0.287111	10.0399	1.01799e-23	6.48319e-22	CFI	3.355
ENSG00000101670.11	229.066	-0.964002	0.229215	-4.20567	2.60306e-05	0.000238574	LIPG	3.25
ENSG00000216490.3	97.6563	1.92097	0.334003	5.75135	8.85338e-09	1.54584e-07	IFI30	3.155
ENSG00000114270.17	205.068	-0.844132	0.210211	-4.01564	5.92849e-05	0.000488793	COL7A1	2.955
ENSG00000079385.21	66.1974	2.03793	0.348054	5.8552	4.76438e-09	8.68515e-08	CEACAM1	2.885
ENSG00000073849.14	325.693	-1.9514	0.253414	-7.70045	1.3559e-14	4.62456e-13	ST6GAL1	2.86
ENSG00000198732.10	155.448	1.21873	0.220409	5.52941	3.21314e-08	5.14465e-07	SMOC1	2.855
ENSG00000185585.19	407.383	-0.900556	0.197902	-4.55051	5.35168e-06	5.68652e-05	OLFML2A	2.77
ENSG00000049192.14	311.403	-0.835429	0.218816	-3.81795	0.000134566	0.00101435	ADAMTS6	2.63
ENSG00000169242.11	82.0498	1.3311	0.338038	3.93774	8.2253e-05	0.000651662	EFNA1	2.59
ENSG00000071073.12	257.068	1.30216	0.185815	7.00784	2.42031e-12	6.49008e-11	MGAT4A	2.56
ENSG00000187398.11	230.24	-0.664337	0.198	-3.35524	0.000792961	0.00479056	LUZP2	2.39
ENSG00000162267.12	72.3125	0.962998	0.32312	2.98031	0.00287958	0.014594	ITIH3	2.385
ENSG00000180483.6	20.3439	7.89585	1.28529	6.14325	8.0852e-10	1.62276e-08	DEFB119	2.325
ENSG00000120156.20	240.918	-0.795459	0.196288	-4.05251	5.0671e-05	0.000426445	TEK	2.245
ENSG00000271447.5	50.7549	-3.57772	0.457914	-7.81309	5.58035e-15	2.00873e-13	MMP28	2.235
ENSG00000176697.18	208.466	-0.690352	0.207284	-3.33046	0.000867015	0.00518903	BDNF	2.18
ENSG00000179403.11	81.1826	-1.00695	0.34822	-2.8917	0.00383166	0.018624	VWA1	2.11
ENSG00000158516.11	66.9394	5.22448	0.528078	9.89339	4.44716e-23	2.74425e-21	CPA2	2.065
