# Supplementary material for: GPR180 is a component of TGFβ signalling that promotes thermogenic adipocyte function and mediates the metabolic effects of the adipocyte-secreted factor CTHRC1
Source: Nat Commun. 2021 Dec 8;12:7144. doi: 10.1038/s41467-021-27442-x (PMC8655035; doi:10.1038/s41467-021-27442-x)
Supplement: Supplementary file 9 — Source Data [file 41467_2021_27442_MOESM9_ESM.xlsx]

## Sheet: 1a
raw data are in supplementary data set 1 and reposited in The European Nucleotide Archive: PRJEB23275

## Sheet: 1b
	UCP1/γ-tubulin
	ctrl siRNA	siGPR180
	0.91	0.13
	1.26	0.15
	0.83	0.08
	0.81	0.07
	0.94	0.08
	1.26	0.13
	1.15	0.25
	0.96	0.41
	0.89	0.26

## Sheet: 1c
		mitochondrial respiration
		white ctrl siRNA					beige ctrl siRNA					beige siGPR180
	Basal	2.33	2.06	2.46	2.26	2.55	4.13	3.43	3.1	3.52	3.7	4.54	3.36	3.64	2.93	2.9
	Uncoupled	0.83	0.68	0.86	0.73	0.78	1.25	1.03	0.86	1.22	1.12	1.21	0.97	1.06	0.77	0.74
	Coupled	1.5	1.38	1.6	1.53	1.77	2.88	2.4	2.23	2.31	2.58	3.33	2.38	2.58	2.16	2.16
	cAMP stimul uncoupled	2.36	2.49	2.9	2.83	3.02	5.69	4.23	3.93	5.25	4.42	3.1	2.34	2.64	2.12	1.73
	Maximal	16.44	12.95	19.19	15.54	13.71	17	13.84	10.45	14.39	14.7	18.57	12.32	13.93	9.95	10.3

## Sheet: 1d
	GPR180 mRNA
	mock	RFP	GPR180
	1.323	0.919	16.215
	1.458	1.328	16.064
	0.6	0.753	21.263

## Sheet: 1e
	UCP1/γ-tubulin
	mock	RFP	GPR180
	0.72	1.09	1.79
	1.19	1.32	1.55
	1.08	1.09	1.7
	0.745	0.84	2.2
	1.116	1.23703	1.45164
	1.139	0.72	1.16
		1.392	1.389
		1.448	1.701
		1.201	1.516

## Sheet: 1f
		mitochondrial respiration
		mock					RFP					GPR180
	Basal	2.62	2.89	2.47	3.13	2.5	3.16	2.95	3.07	3.33	2.84	3.46	3.43	3.65	3.41	3.1
	Uncoupled	0.52	1.34	0.99	1.39	0.99	1.31	1.13	1.23	1.69	1.09	1.57	1.56	1.8	1.46	1.67
	Coupled	2.1	1.56	1.47	1.74	1.5	1.85	1.83	1.84	1.64	1.75	1.89	1.87	1.85	1.95	1.43
	cAMP stimul uncoupled	3.8	4.11	3.77	5.62	4.64	4.79	4.54	4.61	4.74	4.6	4.73	5.04	5.53	5.11	5.17
	Maximal	8.41	9.27	9.75	12.37	8.96	11.58	9.84	10.01	9.25	10.27	13.08	13.92	14.44	12.16	11.09

## Sheet: 2a
	UCP1/HSP90
	WT	GPR180 -/-
	0.93	0.66
	1.07	0.7
	0.75	0.82
	0.91	0.67
	1.43	0.86
	1.02	0.7
	0.88	1.04

## Sheet: 2b
	UCP1/HSP90
	WT	GPR180 -/-
	0.75	0.14
	1.25	0.21
	0.55	0.08
	1.2	0.27
	0.73	0.44
	0.63	0.62
	1.89	0.1

## Sheet: 2c
	energy expenditure
	WT						GPR180 -/-
	0.453	0.478	0.463	0.453	0.614	0.53	0.377	0.352	0.403	0.497	0.511	0.433
	0.459	0.406	0.495	0.545	0.494	0.526	0.396	0.344	0.359	0.409	0.402	0.521
	0.4	0.473	0.409	0.439	0.543	0.485	0.359	0.302	0.365	0.393	0.448	0.423
	0.448	0.404	0.447	0.459	0.536	0.484	0.395	0.344	0.429	0.479	0.495	0.438
19:00	0.374	0.387	0.361	0.398	0.363	0.402	0.367	0.273	0.38	0.445	0.437	0.409
	0.359	0.305	0.355	0.429	0.481	0.392	0.39	0.33	0.327	0.384	0.352	0.398
	0.378	0.421	0.395	0.464	0.366	0.354	0.322	0.255	0.353	0.361	0.333	0.362
	0.376	0.367	0.332	0.417	0.453	0.383	0.363	0.304	0.381	0.319	0.393	0.354
	0.337	0.401	0.324	0.325	0.339	0.404	0.296	0.226	0.375	0.348	0.316	0.391
	0.371	0.318	0.329	0.386	0.317	0.37	0.339	0.261	0.339	0.409	0.38	0.379
	0.367	0.369	0.315	0.403	0.403	0.36	0.291	0.23	0.356	0.36	0.333	0.372
	0.358	0.321	0.355	0.397	0.406	0.368	0.332	0.243	0.358	0.386	0.382	0.377
	0.344	0.378	0.346	0.4	0.435	0.415	0.331	0.256	0.373	0.364	0.407	0.376
07:00	0.398	0.444	0.414	0.438	0.52	0.53	0.408	0.302	0.394	0.435	0.462	0.485
	0.447	0.488	0.514	0.507	0.554	0.541	0.446	0.354	0.452	0.472	0.49	0.519
	0.482	0.525	0.545	0.507	0.556	0.58	0.499	0.359	0.459	0.453	0.495	0.488
	0.514	0.506	0.574	0.573	0.568	0.554	0.465	0.343	0.527	0.489	0.518	0.559
	0.509	0.563	0.55	0.561	0.667	0.47	0.441	0.268	0.398	0.494	0.55	0.462
	0.494	0.437	0.482	0.476	0.463	0.455	0.406	0.394	0.51	0.361	0.4	0.536
	0.481	0.373	0.458	0.533	0.595	0.556	0.43	0.329	0.467	0.408	0.519	0.479
	0.469	0.429	0.409	0.48	0.434	0.464	0.418	0.337	0.376	0.35	0.339	0.452
	0.44	0.407	0.386	0.377	0.596	0.482	0.421	0.329	0.441	0.495	0.523	0.422
19:00	0.436	0.449	0.413	0.459	0.508	0.481	0.385	0.276	0.385	0.418	0.402	0.419
	0.364	0.33	0.41	0.367	0.364	0.376	0.346	0.291	0.384	0.351	0.392	0.397
	0.374	0.366	0.366	0.438	0.489	0.392	0.391	0.235	0.39	0.394	0.288	0.357
	0.332	0.377	0.356	0.344	0.376	0.357	0.356	0.291	0.376	0.344	0.394	0.392
	0.407	0.4	0.333	0.407	0.375	0.368	0.347	0.232	0.397	0.419	0.388	0.309
	0.358	0.303	0.34	0.305	0.365	0.358	0.31	0.282	0.315	0.355	0.302	0.376
	0.371	0.396	0.305	0.403	0.465	0.362	0.347	0.223	0.365	0.395	0.37	0.339
	0.343	0.307	0.366	0.351	0.337	0.363	0.344	0.248	0.32	0.361	0.376	0.387
	0.376	0.397	0.339	0.372	0.433	0.366	0.363	0.228	0.399	0.376	0.376	0.377
07:00	0.407	0.428	0.43	0.462	0.525	0.461	0.413	0.326	0.426	0.469	0.445	0.457
	0.451	0.508	0.51	0.511	0.59	0.513	0.498	0.337	0.502	0.445	0.481	0.519
	0.527	0.536	0.548	0.452	0.538	0.589	0.469	0.363	0.452	0.441	0.454	0.445
	0.495	0.484	0.585	0.468	0.577	0.547	0.469	0.329	0.449	0.396	0.472	0.526
	0.479	0.47	0.54	0.47	0.658	0.48	0.42	0.324	0.504	0.517	0.577	0.497
	0.459	0.477	0.491	0.491	0.477	0.464	0.414	0.323	0.479	0.458	0.461	0.44
	0.455	0.448	0.436	0.546	0.616	0.47	0.445	0.293	0.354	0.498	0.474	0.492
	0.454	0.449	0.385	0.478	0.427	0.473	0.431	0.341	0.476	0.417	0.403	0.421
	0.34	0.43	0.442	0.398	0.585	0.462	0.388	0.323	0.458	0.438	0.449	0.416
19:00	0.396	0.366	0.423	0.409	0.439	0.392	0.359	0.282	0.44	0.477	0.339	0.317
	0.355	0.4	0.393	0.462	0.469	0.376	0.36	0.216	0.34	0.375	0.419	0.385
	0.392	0.37	0.341	0.363	0.39	0.376	0.378	0.297	0.43	0.374	0.341	0.349
	0.334	0.357	0.363	0.374	0.434	0.397	0.334	0.258	0.335	0.429	0.319	0.346
	0.414	0.326	0.348	0.34	0.328	0.338	0.352	0.218	0.422	0.33	0.36	0.355
	0.336	0.311	0.315	0.335	0.424	0.334	0.314	0.264	0.329	0.405	0.288	0.305
	0.333	0.39	0.368	0.352	0.345	0.353	0.344	0.204	0.369	0.381	0.375	0.402
	0.375	0.356	0.378	0.389	0.397	0.403	0.338	0.283	0.375	0.355	0.378	0.344
	0.368	0.403	0.382	0.382	0.422	0.421	0.376	0.256	0.402	0.394	0.344	0.385
07:00	0.39	0.446	0.459	0.485	0.537	0.493	0.409	0.301	0.44	0.483	0.475	0.461
	0.427	0.458	0.475	0.415	0.557	0.518	0.423	0.332	0.452	0.5	0.497	0.48
	0.455	0.47	0.52	0.432	0.577	0.553	0.485	0.33	0.504	0.608	0.525	0.46
	0.494	0.492	0.588	0.493	0.597	0.476	0.48	0.324	0.448	0.559	0.449	0.475
	0.525	0.508	0.496	0.478	0.569	0.498	0.454	0.382	0.496	0.395	0.453	0.505
	0.526	0.456	0.412	0.559	0.555	0.43	0.403	0.279	0.43	0.387	0.531	0.467
	0.45	0.407	0.517	0.533	0.591	0.429	0.388	0.351	0.427	0.579	0.437	0.453
	0.438	0.435	0.426	0.462	0.561	0.442	0.395	0.288	0.42	0.511	0.414	0.415
	0.471	0.428	0.499	0.564	0.544	0.473	0.464	0.304	0.471	0.388	0.44	0.443
19:00	0.335	0.411	0.391	0.51	0.518	0.389	0.373	0.297	0.387	0.487	0.45	0.379
	0.429	0.36	0.38	0.37	0.372	0.404	0.361	0.27	0.353	0.437	0.296	0.328
	0.375	0.386	0.375	0.416	0.476	0.335	0.337	0.226	0.462	0.372	0.419	0.374
	0.328	0.387	0.37	0.305	0.361	0.362	0.378	0.286	0.406	0.365	0.385	0.313
	0.42	0.336	0.364	0.407	0.357	0.329	0.371	0.232	0.377	0.387	0.304	0.341
	0.347	0.372	0.304	0.31	0.43	0.387	0.335	0.264	0.386	0.346	0.362	0.316
	0.316	0.321	0.364	0.318	0.366	0.374	0.373	0.221	0.329	0.333	0.294	0.38
	0.363	0.329	0.41	0.338	0.39	0.357	0.3	0.255	0.317	0.36	0.373	0.336
	0.366	0.353	0.356	0.371	0.394	0.352	0.348	0.24	0.367	0.355	0.342	0.385
07:00	0.347	0.369	0.39	0.384	0.515	0.45	0.375	0.259	0.387	0.397	0.446	0.421
	0.384	0.528	0.491	0.483	0.568	0.58	0.467	0.385	0.482	0.532	0.493	0.518
	0.514	0.542	0.577	0.484	0.675	0.542	0.473	0.363	0.503	0.527	0.501	0.504
	0.533	0.507	0.576	0.467	0.553	0.468	0.497	0.358	0.445	0.467	0.426	0.366
	0.579	0.626	0.714	0.631	0.686	0.774	0.485	0.47	0.68	0.679	0.759	0.714
	0.587	0.707	0.72	0.68	0.665	0.697	0.459	0.468	0.639	0.596	0.713	0.712
	0.486	0.604	0.575	0.579	0.577	0.619	0.397	0.401	0.59	0.573	0.528	0.59
	0.502	0.525	0.554	0.53	0.46	0.594	0.443	0.429	0.508	0.479	0.655	0.597
	0.466	0.54	0.675	0.553	0.634	0.586	0.413	0.417	0.573	0.47	0.528	0.513
19:00	0.473	0.534	0.52	0.498	0.542	0.519	0.402	0.363	0.562	0.5	0.465	0.495
	0.427	0.465	0.437	0.445	0.431	0.427	0.396	0.302	0.416	0.471	0.445	0.334
	0.388	0.381	0.418	0.37	0.521	0.369	0.33	0.333	0.439	0.377	0.376	0.402
	0.397	0.398	0.403	0.373	0.394	0.374	0.361	0.261	0.41	0.335	0.325	0.356
	0.386	0.386	0.394	0.38	0.449	0.353	0.37	0.309	0.326	0.396	0.38	0.313
	0.342	0.296	0.399	0.359	0.414	0.378	0.317	0.27	0.418	0.357	0.368	0.301
	0.363	0.351	0.302	0.352	0.41	0.36	0.352	0.249	0.336	0.352	0.3	0.361
	0.356	0.311	0.356	0.348	0.428	0.364	0.343	0.236	0.39	0.328	0.363	0.355
	0.365	0.35	0.388	0.358	0.426	0.367	0.348	0.274	0.346	0.339	0.378	0.347
07:00	0.37	0.429	0.448	0.398	0.548	0.427	0.384	0.302	0.405	0.409	0.436	0.42
	0.402	0.457	0.5	0.453	0.54	0.504	0.466	0.334	0.468	0.403	0.466	0.439
	0.503	0.525	0.539	0.473	0.581	0.534	0.519	0.384	0.481	0.396	0.467	0.474
	0.534	0.508	0.529	0.512	0.624	0.553	0.508	0.416	0.537	0.469	0.535	0.543
	0.733	0.499	0.535	0.64	0.759	0.709	0.48	0.51	0.578	0.715	0.745	0.693
	0.751	0.426	0.509	0.699	0.811	0.6	0.433	0.472	0.5	0.538	0.632	0.624
	0.655	0.469	0.389	0.505	0.62	0.548	0.415	0.415	0.418	0.505	0.52	0.563
	0.612	0.355	0.421	0.564	0.712	0.514	0.392	0.429	0.427	0.464	0.472	0.499
	0.604	0.392	0.368	0.583	0.637	0.472	0.452	0.342	0.47	0.491	0.428	0.448
19:00	0.552	0.405	0.402	0.592	0.568	0.465	0.398	0.322	0.444	0.475	0.454	0.401
	0.417	0.411	0.346	0.481	0.498	0.386	0.37	0.23	0.407	0.399	0.335	0.381
	0.464	0.365	0.323	0.44	0.451	0.402	0.399	0.276	0.349	0.384	0.34	0.328
	0.324	0.392	0.34	0.458	0.46	0.355	0.349	0.237	0.364	0.36	0.381	0.314
	0.439	0.318	0.352	0.328	0.406	0.373	0.346	0.285	0.424	0.365	0.288	0.339
	0.33	0.35	0.306	0.342	0.378	0.344	0.337	0.258	0.331	0.321	0.352	0.288
	0.372	0.347	0.318	0.307	0.427	0.369	0.362	0.258	0.32	0.406	0.321	0.356
	0.314	0.323	0.329	0.351	0.396	0.362	0.331	0.238	0.394	0.351	0.342	0.332
	0.353	0.374	0.361	0.374	0.473	0.392	0.365	0.261	0.338	0.344	0.37	0.347
07:00	0.367	0.417	0.412	0.399	0.507	0.447	0.364	0.282	0.388	0.437	0.46	0.438
	0.396	0.465	0.451	0.453	0.537	0.539	0.502	0.34	0.525	0.43	0.489	0.458
	0.47	0.507	0.495	0.47	0.573	0.54	0.47	0.382	0.445	0.445	0.49	0.446
	0.522	0.509	0.521	0.515	0.606	0.525	0.502	0.376	0.491	0.464	0.56	0.498
	0.559	0.517	0.518	0.452	0.659	0.444	0.455	0.325	0.511	0.477	0.482	0.525
	0.488	0.424	0.438	0.525	0.474	0.467	0.507	0.324	0.426	0.461	0.528	0.485
	0.456	0.451	0.379	0.434	0.583	0.412	0.393	0.281	0.407	0.378	0.422	0.444
	0.458	0.415	0.404	0.501	0.459	0.472	0.412	0.319	0.413	0.423	0.398	0.412
	0.485	0.435	0.431	0.495	0.589	0.448	0.424	0.298	0.456	0.48	0.453	0.473
19:00	0.429	0.423	0.38	0.415	0.521	0.4	0.362	0.298	0.427	0.387	0.408	0.415
	0.366	0.336	0.366	0.452	0.476	0.371	0.38	0.244	0.427	0.357	0.364	0.398
	0.393	0.354	0.307	0.415	0.475	0.329	0.369	0.297	0.355	0.359	0.351	0.33
	0.362	0.371	0.324	0.342	0.371	0.38	0.355	0.241	0.415	0.369	0.325	0.339
	0.349	0.309	0.319	0.4	0.439	0.327	0.348	0.255	0.368	0.309	0.349	0.334
	0.317	0.357	0.353	0.325	0.374	0.341	0.342	0.252	0.359	0.352	0.316	0.293
	0.348	0.34	0.329	0.372	0.384	0.35	0.301	0.233	0.401	0.337	0.338	0.393
	0.365	0.34	0.345	0.357	0.403	0.373	0.387	0.255	0.356	0.331	0.355	0.32
	0.36	0.388	0.35	0.357	0.479	0.379	0.343	0.247	0.377	0.411	0.387	0.366
07:00	0.4	0.434	0.442	0.419	0.513	0.507	0.383	0.276	0.419	0.443	0.502	0.413
	0.458	0.533	0.52	0.511	0.552	0.589	0.405	0.363	0.509	0.356	0.456	0.476
	0.494	0.476	0.496	0.483	0.489	0.53	0.446	0.319	0.492	0.398	0.458	0.505

## Sheet: 2e
		temperature °C
		WT						GPR180 -/-
	basal	32	31.2	32.1	31.8	30.7	31.4	30.9	32.1	31.1	30.7	30.9	31.3
	post CL-316,243	33.3	33.1	33.5	33.2	33	32.4	32.5	32.1	31.7	32.3	32.7	32

[truncated: 157 more sheets: 2f, 2g, 2h, 2i, 2j, 2k, 2l, 2m, 2n, 2o, 2p, 2q, 2r, 3a, 3b, 3c, 3d, 3e, 3f, 3g …]
